# Supplementary material for: Poly[[tetra­aqua­(μ3-naphthalene-1,6-disulfonato-κ4 O 1:O 6,O 6′:O 6′′)strontium(II)] monohydrate]
Source: Acta Crystallogr Sect E Struct Rep Online. 2011 Nov 16;67(Pt 12):m1767–8. doi: 10.1107/S1600536811047593 (PMC3238671; doi:10.1107/S1600536811047593)
Supplement: Supplementary file 2 [file e-67-m1767-Isup2.hkl]

# 
# h,k,l, Fc-squared, Fo-squared, sigma(Fo-squared) and status flag 
# 
data_I
_shelx_title '  P212121  1584 Friedel pairs' 
_shelx_refln_list_code          4 
_shelx_F_calc_maximum      218.30 
_exptl_crystal_F_000       936.00 
_reflns_d_resolution_high  0.7704 
 
loop_ 
 _symmetry_equiv_pos_as_xyz 
 'x, y, z' 
 '-x+1/2, -y, z+1/2' 
 '-x, y+1/2, -z+1/2' 
 'x+1/2, -y+1/2, -z' 
 
_cell_length_a     7.1067 
_cell_length_b    14.0802 
_cell_length_c    16.7453 
_cell_angle_alpha  90.000 
_cell_angle_beta   90.000 
_cell_angle_gamma  90.000 
 
_shelx_F_squared_multiplier     1.000 
 
loop_ 
 _refln_index_h 
 _refln_index_k 
 _refln_index_l 
 _refln_F_squared_calc 
 _refln_F_squared_meas 
 _refln_F_squared_sigma 
 _refln_observed_status 
   2   0   0    47655.16    47070.49   2057.21 o 
   4   0   0     2603.60     2885.39     65.57 o 
   6   0   0     9101.52     9140.26    232.77 o 
   8   0   0      225.76      319.75     70.08 o 
   1   1   0       89.63       98.36      2.78 o 
   2   1   0      298.34      353.51      8.24 o 
   3   1   0     9664.13    10871.23    172.43 o 
   4   1   0    15692.47    16183.60    364.39 o 
   5   1   0     4080.60     4223.05     60.93 o 
   6   1   0      611.77      600.31     13.80 o 
   7   1   0      248.57      223.27     10.39 o 
   8   1   0      208.19      264.10     46.82 o 
   9   1   0      134.03      145.87     58.28 o 
   1   2   0    23395.01    24557.83    677.64 o 
   2   2   0     1050.26     1031.18     13.95 o 
   3   2   0     7305.10     8083.01    125.03 o 
   4   2   0      304.08      315.54      7.36 o 
   5   2   0      510.42      473.21      9.04 o 
   6   2   0     5622.69     5466.61    132.72 o 
   7   2   0       15.28       33.77     13.03 o 
   8   2   0      217.12      203.57     15.23 o 
   9   2   0      622.83      676.94     75.73 o 
   1   3   0     2441.74     2510.76     34.28 o 
   2   3   0    11076.46    11489.65    197.05 o 
   3   3   0       24.69       28.42      3.57 o 
   4   3   0      164.20      172.97      4.33 o 
   5   3   0     5228.06     5431.87    111.82 o 
   6   3   0      263.35      273.89     15.37 o 
   7   3   0       22.06       30.94     12.82 o 
   8   3   0      495.50      532.18     22.18 o 
   9   3   0      212.24      140.36     43.64 o 
   0   4   0     4835.64     4867.57     91.91 o 
   1   4   0     8652.73     8868.46    156.21 o 
   2   4   0    11111.09    11077.97    217.06 o 
   3   4   0     8571.02     8988.63    142.11 o 
   4   4   0      479.17      493.05      8.67 o 
   5   4   0     2712.50     2666.80     67.64 o 
   6   4   0      501.38      487.82     22.27 o 
   7   4   0      457.03      447.70     23.06 o 
   8   4   0      140.71      112.71     17.50 o 
   1   5   0    10927.43    10874.36    219.41 o 
   2   5   0     4437.58     4405.60     69.82 o 
   3   5   0       46.07       54.45      4.99 o 
   4   5   0      165.11      154.51      6.94 o 
   5   5   0     2067.97     2112.53     54.68 o 
   6   5   0     1340.78     1368.33     53.60 o 
   7   5   0     1313.52     1308.67     42.83 o 
   8   5   0      231.01      205.30     23.07 o 
   0   6   0    15620.90    17715.45    640.04 o 
   1   6   0       63.92       46.78      6.16 o 
   2   6   0     2327.99     2521.27     49.15 o 
   3   6   0    14383.11    14877.24    314.74 o 
   4   6   0      121.96      125.33      6.51 o 
   5   6   0     1217.68     1259.80     23.27 o 
   6   6   0      336.40      378.67     23.78 o 
   7   6   0        3.74       17.75     18.02 o 
   8   6   0      152.51      123.28     23.53 o 
   1   7   0     5930.72     5604.43    127.45 o 
   2   7   0     1670.15     1559.14     29.92 o 
   3   7   0      129.34      135.04     11.48 o 
   4   7   0      269.40      286.42     11.93 o 
   5   7   0      825.22      837.73     20.58 o 
   6   7   0        0.41        3.78     12.61 o 
   7   7   0     1802.03     1825.81     58.79 o 
   8   7   0       12.48       -5.87     14.71 o 
   0   8   0     1881.77     1862.49     54.44 o 
   1   8   0     1326.40     1320.38     29.59 o 
   2   8   0     1042.45      962.20     27.37 o 
   3   8   0     3632.51     3693.56     86.83 o 
   4   8   0       38.66       33.23      7.55 o 
   5   8   0      228.36      263.48     22.26 o 
   6   8   0      443.61      425.36     23.58 o 
   7   8   0        2.57       15.80     12.66 o 
   8   8   0       54.03       51.51     15.29 o 
   1   9   0      345.68      352.56     15.60 o 
   2   9   0     1067.49     1051.26     41.61 o 
   3   9   0      211.52      200.23     18.95 o 
   4   9   0     1098.57     1134.31     29.49 o 
   5   9   0      371.20      386.66     19.39 o 
   6   9   0       30.83       32.44     11.17 o 
   7   9   0     1111.87     1190.48     42.53 o 
   8   9   0      272.71      254.59     36.07 o 
   0  10   0     1368.29     1224.52     52.77 o 
   1  10   0       62.70       45.89      7.43 o 
   2  10   0     1194.68     1267.37     29.24 o 
   3  10   0     1964.45     1949.31     53.68 o 
   4  10   0      722.05      736.61     20.22 o 
   5  10   0      396.72      377.31     24.91 o 
   6  10   0      598.30      584.58     47.43 o 
   7  10   0        3.87       11.58     20.82 o 
   1  11   0      578.98      594.54     19.33 o 
   2  11   0     1670.84     1717.43     37.72 o 
   3  11   0       47.77       36.68     15.99 o 
   4  11   0     1502.57     1484.89     36.82 o 
   5  11   0       11.67        7.43      9.67 o 
   6  11   0       81.97      122.52     28.89 o 
   7  11   0      127.60      163.45     38.20 o 
   0  12   0     2767.22     2751.02    104.01 o 
   1  12   0       36.51       32.11     12.09 o 
   2  12   0     2410.21     2449.09     60.87 o 
   3  12   0        1.56        2.62      9.53 o 
   4  12   0      155.04      138.66     14.59 o 
   5  12   0      216.53      192.95     61.51 o 
   6  12   0      893.34      896.99     73.12 o 
   1  13   0       27.03       20.86     10.66 o 
   2  13   0     1128.32     1088.15     26.83 o 
   3  13   0      199.77      166.51     32.97 o 
   4  13   0      967.44     1077.72     50.56 o 
   5  13   0       11.94        4.95     12.68 o 
   6  13   0       21.62       35.83     52.98 o 
   0  14   0      979.72      926.02     43.42 o 
   1  14   0      107.81      118.74     19.92 o 
   2  14   0     1229.32     1165.49     64.06 o 
   3  14   0      406.80      427.68     46.26 o 
   4  14   0      194.84      232.97     30.16 o 
   5  14   0        5.40      -10.77     10.77 o 
   1  15   0      309.03      301.79     30.38 o 
   2  15   0     1104.20     1150.20     79.00 o 
   3  15   0       57.34       62.61     23.34 o 
   4  15   0      107.13       94.44     46.02 o 
   5  15   0       10.81        1.99     12.13 o 
   0  16   0     1124.06      986.47     71.84 o 
   1  16   0      111.21       86.08     30.58 o 
   2  16   0      114.90      163.59     28.63 o 
   3  16   0     1461.96     1501.40     80.30 o 
   4  16   0       33.46       12.28     14.21 o 
   1  17   0      767.41      732.54     48.93 o 
   2  17   0       10.00       -4.26     17.13 o 
   3  17   0       67.82       66.04     23.82 o 
   1  18   0      765.82      867.81    106.02 o 
   1   0   1     2173.33     2407.94     23.31 o 
   2   0   1      363.70      431.43     10.17 o 
   3   0   1    17234.65    18042.30    343.37 o 
   4   0   1     5299.43     5403.25     80.71 o 
   5   0   1      424.44      439.10     10.74 o 
   6   0   1        8.47       13.53      4.20 o 
   7   0   1      222.70      183.67     13.67 o 
   8   0   1      174.05      192.46     54.69 o 
   9   0   1      283.98      305.74     57.12 o 
  -9   1   1       46.90       64.71     36.62 o 
  -8   1   1     1056.64      960.91     79.92 o 
  -7   1   1     3082.72     3053.41     44.63 o 
  -5   1   1      371.91      341.74      9.71 o 
  -4   1   1     6910.16     7508.55    119.66 o 
  -3   1   1     1026.83     1049.25     15.90 o 
  -2   1   1    15984.87    17658.43    323.77 o 
  -1   1   1    16955.68    17499.92    298.38 o 
   1   1   1    14513.32    15066.50    283.13 o 
   2   1   1    15299.63    16526.07    294.58 o 
   3   1   1     1175.23     1213.57     13.41 o 
   4   1   1     7404.56     8126.99    121.31 o 
   6   1   1      500.31      475.40      7.39 o 
   7   1   1     3048.08     3057.14     64.53 o 
   8   1   1     1068.42     1023.96     78.23 o 
   9   1   1       15.17       39.61     36.14 o 
  -9   2   1      384.04      459.52     73.04 o 
  -8   2   1      455.21      484.37     61.20 o 
  -7   2   1       84.52       81.48      5.51 o 
  -6   2   1      496.00      472.83     11.61 o 
  -5   2   1      760.69      781.78     15.16 o 
  -4   2   1      859.46      850.44     17.07 o 
  -3   2   1     1425.47     1348.15     20.19 o 
  -2   2   1     4616.96     4748.62     59.70 o 
   0   2   1      100.68      150.31      6.83 o 
   1   2   1      733.40      758.75      9.45 o 
   2   2   1     4550.80     4645.71     68.35 o 
   3   2   1     1648.05     1604.87     23.93 o 
   4   2   1      786.81      764.83     16.34 o 
   5   2   1      497.90      490.02     22.13 o 
   6   2   1      377.95      352.57     24.77 o 
   7   2   1      106.40      116.83     10.69 o 
   8   2   1      589.27      579.04     23.73 o 
   9   2   1      333.12      304.97     58.50 o 
  -9   3   1      249.65      288.09     58.36 o 
  -8   3   1      444.79      435.95     22.42 o 
  -7   3   1      449.49      428.95     27.74 o 
  -6   3   1     1655.35     1653.19     30.81 o 
  -5   3   1     2274.57     2377.40     36.87 o 
  -4   3   1      502.99      541.80     11.56 o 
  -3   3   1     9224.29     9838.07    200.46 o 
  -2   3   1     4860.73     4739.79     69.91 o 
  -1   3   1     1327.46     1526.72     22.51 o 
   0   3   1      262.22      255.79      7.14 o 
   1   3   1     1697.32     1896.17     31.57 o 
   2   3   1     4937.69     4896.01     75.52 o 
   3   3   1     9286.51     9979.42    191.95 o 
   4   3   1      471.00      499.47     14.09 o 
   5   3   1     1764.10     1851.52     30.77 o 
   6   3   1     1419.71     1476.28     37.64 o 
   7   3   1      512.00      522.01     21.47 o 
   8   3   1      547.70      546.10     31.71 o 
   9   3   1      236.66      227.38     55.94 o 
  -8   4   1      487.80      485.85     21.67 o 
  -7   4   1      546.36      536.16     26.98 o 
  -6   4   1      456.67      485.29     25.62 o 
  -5   4   1     1475.08     1409.98     26.78 o 
  -4   4   1      616.54      649.14     16.73 o 
  -3   4   1      868.17      872.13     14.95 o 
  -2   4   1     4179.91     4198.66     69.69 o 
  -1   4   1     8163.67     8296.10    155.35 o 
   0   4   1      459.41      505.01      9.55 o 
   1   4   1     7334.92     7330.36    154.61 o 
   2   4   1     5498.45     5679.00     85.04 o 
   4   4   1      792.05      843.93     15.71 o 
   5   4   1     1710.22     1678.93     26.48 o 
   6   4   1      266.51      284.86     18.00 o 
   7   4   1      514.43      561.60     25.59 o 
   8   4   1      402.87      435.29     26.55 o 
  -8   5   1      393.57      407.21     26.74 o 
  -7   5   1      388.24      440.31     34.56 o 
  -6   5   1      510.39      478.30     26.71 o 
  -5   5   1     1505.10     1490.03     29.10 o 
  -4   5   1     4847.86     4853.00     65.30 o 
  -3   5   1     3050.46     3016.91     45.15 o 
  -2   5   1     3036.11     2965.38     49.10 o 
  -1   5   1     4891.06     4989.32     96.49 o 
   0   5   1     2606.39     3008.96     54.96 o 
   1   5   1     5837.98     5930.47     95.80 o 
   2   5   1     2659.35     2605.76     42.19 o 
   3   5   1     2583.07     2536.96     49.19 o 
   4   5   1     4260.63     4111.04     69.19 o 
   5   5   1     1546.71     1567.39     27.19 o 
   6   5   1      463.31      431.01     22.15 o 
   7   5   1      264.56      296.55     22.72 o 
   8   5   1      431.92      417.71     40.23 o 
  -8   6   1      382.99      417.10     32.97 o 
  -7   6   1     1589.78     1556.13     60.14 o 
  -6   6   1     1197.29     1242.00     43.20 o 
  -5   6   1     1043.05     1061.51     24.44 o 
  -4   6   1      753.56      768.05     15.86 o 
  -3   6   1      519.25      521.06     15.51 o 
  -2   6   1     2679.93     2726.09     48.85 o 
  -1   6   1     8725.16     8602.21    181.94 o 
   0   6   1     4056.14     3602.43     57.71 o 
   1   6   1     8182.79     8154.20    141.39 o 
   2   6   1     2289.98     2313.49     35.81 o 
   3   6   1      552.76      560.64     12.32 o 
   4   6   1      497.32      487.33     15.36 o 
   6   6   1     1414.61     1471.08     41.81 o 
   7   6   1     1283.14     1175.72     54.55 o 
   8   6   1      265.86      237.99     36.27 o 
  -8   7   1       42.30       44.31     15.26 o 
  -7   7   1      199.43      195.82     27.02 o 
  -6   7   1       20.42       19.36     12.58 o 
  -5   7   1      995.49     1037.54     21.95 o 
  -4   7   1     3867.14     3932.59     67.40 o 
  -3   7   1      358.54      337.18     13.63 o 
  -2   7   1     5609.40     5704.82    111.39 o 
  -1   7   1     1978.94     1980.99     38.46 o 
   0   7   1     1168.18     1259.97     22.07 o 
   1   7   1     1870.09     1896.04     32.92 o 
   2   7   1     6715.48     6725.47    136.17 o 
   3   7   1      203.67      194.77      9.50 o 
   4   7   1     3481.39     3549.17     64.13 o 
   5   7   1      785.44      806.59     19.57 o 
   6   7   1        7.33       11.46     10.58 o 
   7   7   1      186.46      214.34     19.07 o 
   8   7   1       34.62       13.27     15.15 o 
  -8   8   1      318.17      325.91     33.32 o 
  -7   8   1      262.64      280.12     21.47 o 
  -6   8   1      813.50      858.00     41.37 o 
  -5   8   1     1529.81     1552.61     30.03 o 
  -4   8   1      536.63      517.44     13.84 o 
  -3   8   1     1823.62     1875.59     37.29 o 
  -2   8   1     2038.15     1993.29     44.00 o 
  -1   8   1      788.71      807.89     27.08 o 
   0   8   1     6660.66     6666.24    129.53 o 
   2   8   1     1421.77     1393.57     37.42 o 
   3   8   1     1390.02     1389.04     27.74 o 
   4   8   1      342.49      324.00     12.59 o 
   5   8   1     1593.80     1647.79     32.58 o 
   6   8   1     1062.59     1050.65     22.85 o 
   7   8   1      217.63      226.61     20.12 o 
   8   8   1      278.00      282.96     25.81 o 
  -8   9   1      113.06       96.48     29.74 o 
  -7   9   1      196.07      187.49     19.16 o 
  -6   9   1      321.36      331.35     25.88 o 
  -5   9   1      806.99      780.75     24.08 o 
  -4   9   1     2894.06     2824.43     56.35 o 
  -2   9   1      388.85      406.21     17.90 o 
  -1   9   1     4127.32     4015.88     94.39 o 
   0   9   1      297.24      243.63     11.06 o 
   1   9   1     5134.71     5287.51     99.53 o 
   2   9   1      237.32      230.14     11.40 o 
   3   9   1      120.63      109.89      7.85 o 
   4   9   1     3191.12     3158.68     62.54 o 
   5   9   1      866.55      874.64     21.67 o 
   6   9   1      208.46      185.04      9.01 o 
   7   9   1      140.03      140.25     22.67 o 
   8   9   1      132.85      139.89     26.32 o 
  -7  10   1       67.83       71.93     15.45 o 
  -6  10   1      739.61      743.19     31.84 o 
  -5  10   1      710.81      648.35     23.49 o 
  -4  10   1     1907.87     1862.94     51.66 o 
  -2  10   1      125.48      148.77     16.44 o 
  -1  10   1     1768.38     1681.67     38.13 o 
   0  10   1     2905.95     2898.83     63.07 o 
   1  10   1     2192.16     2127.60     47.74 o 
   2  10   1      139.72      125.85     10.10 o 
   3  10   1      662.09      620.93     11.34 o 
   4  10   1     2123.33     2063.14     37.74 o 
   5  10   1      889.27      849.17     25.25 o 
   6  10   1      621.02      620.78     20.51 o 
   7  10   1       82.95       61.48     29.04 o 
  -7  11   1      200.11      144.56     38.08 o 
  -6  11   1      181.62      175.91     17.34 o 
  -5  11   1     1083.05     1030.54     45.64 o 
  -4  11   1      108.93      122.43     10.27 o 
  -3  11   1     1082.95     1077.76     43.74 o 
  -2  11   1     1456.67     1193.81    143.19 o 
  -1  11   1     2274.58     2347.82     59.41 o 
   0  11   1     2962.83     2959.16     83.75 o 
   1  11   1     1951.46     1978.45     47.30 o 
   2  11   1     1060.93     1024.74     19.88 o 
   3  11   1     1081.19     1095.83     46.17 o 
   4  11   1      155.58      189.29     19.45 o 
   5  11   1     1137.59     1128.44     35.06 o 
   6  11   1      219.61      196.14     46.37 o 
   7  11   1      196.72      159.76     41.73 o 
  -6  12   1       78.06       68.61     37.37 o 
  -5  12   1      654.21      626.18     36.08 o 
  -4  12   1      815.23      750.55     50.58 o 
  -3  12   1     1672.71     1735.90     72.78 o 
  -2  12   1      817.37      830.14     26.52 o 
  -1  12   1      517.46      580.44     18.61 o 
   0  12   1      227.55      217.91     17.29 o 
   1  12   1      370.13      360.20     30.90 o 
   2  12   1     1083.01     1034.83     62.58 o 
   3  12   1     2224.41     2287.99     76.57 o 
   4  12   1      751.35      776.43     44.14 o 
   5  12   1      498.20      511.62     47.09 o 
   6  12   1       85.97       46.95     37.73 o 
  -6  13   1      523.05      614.62    111.57 o 
  -5  13   1      454.42      399.18     31.98 o 
  -4  13   1      361.05      315.82     21.67 o 
  -3  13   1      175.38      163.87     20.29 o 
  -2  13   1      757.67      716.23     31.19 o 
  -1  13   1     3100.03     3252.61     81.47 o 
   0  13   1      655.96      646.60     22.90 o 
   1  13   1     2640.08     2625.28     65.98 o 
   2  13   1      614.31      611.56     43.53 o 
   3  13   1      223.18      230.70     49.62 o 
   4  13   1      268.42      275.41     45.23 o 
   5  13   1      465.36      430.57     33.99 o 
   6  13   1      578.58      638.42     66.63 o 
  -5  14   1      223.28      174.80     18.81 o 
  -4  14   1       67.78       66.77     14.35 o 
  -3  14   1      844.28      900.96     57.87 o 
  -2  14   1     1044.49     1055.46     31.22 o 
  -1  14   1       70.90      106.61     11.69 o 
   0  14   1     1050.91     1068.98     51.33 o 
   1  14   1       87.67       86.27      8.45 o 
   2  14   1     1282.80     1325.27     61.34 o 
   3  14   1     1027.49     1057.76     72.26 o 
   4  14   1       14.36        6.06     32.58 o 
   5  14   1      163.75      180.59     26.58 o 
  -5  15   1      265.99      249.80     49.55 o 
  -4  15   1      541.30      525.31     38.59 o 
  -3  15   1      293.86      297.80     29.07 o 
  -2  15   1      824.58      880.87     62.90 o 
  -1  15   1      752.16      694.73     26.54 o 
   0  15   1      144.47      138.18     24.53 o 
   1  15   1      913.10      835.42     41.05 o 
   2  15   1      682.97      656.41     57.31 o 
   3  15   1      217.98      199.14     34.77 o 
   4  15   1      599.59      670.40     64.31 o 
   5  15   1      285.99      106.06     88.82 o 
  -4  16   1      146.00       90.51     26.55 o 
  -3  16   1      707.69      692.40     40.01 o 
  -2  16   1      156.28      200.44     53.11 o 
  -1  16   1      320.98      275.19     29.73 o 
   0  16   1      348.59      349.06     18.20 o 
   1  16   1      423.18      406.86    113.20 o 
   2  16   1      222.70      182.73    107.19 o 
   3  16   1      542.86      558.17     64.39 o 
   4  16   1      133.97      138.01     39.49 o 
  -3  17   1      641.89      590.47     55.35 o 
  -2  17   1      567.55      513.59     37.87 o 
  -1  17   1      120.94       96.30     22.07 o 
   0  17   1      821.84      972.80     75.19 o 
   1  17   1      192.46      186.03     54.57 o 
   2  17   1      768.19      854.30     67.74 o 
   3  17   1      623.64      622.52     53.26 o 
  -1  18   1      263.41      255.04     55.28 o 
   1  18   1      326.71      352.88     82.77 o 
   1   0   2     9958.88    10652.47    185.43 o 
   2   0   2    12570.18    13555.67    227.66 o 
   3   0   2     7351.37     7875.69    127.53 o 
   4   0   2     2062.19     2202.61     28.31 o 
   5   0   2     5912.87     5854.47     90.77 o 
   6   0   2      146.05      142.21      5.78 o 
   7   0   2      963.35      874.43     31.43 o 
   8   0   2      415.87      394.85     64.99 o 
   9   0   2      386.31      391.78     76.87 o 
  -9   1   2      388.10      448.76     69.71 o 
  -8   1   2       42.46       60.59     30.13 o 
  -7   1   2      314.91      311.47      9.57 o 
  -6   1   2      202.07      201.23      9.91 o 
  -5   1   2     1856.35     1969.79     31.64 o 
  -4   1   2      737.63      765.08     13.01 o 
  -3   1   2     6930.69     6911.49    106.76 o 
  -1   1   2    15172.93    15494.41    312.45 o 
   1   1   2    14947.99    15425.09    310.11 o 
   2   1   2     1001.33     1067.67     11.85 o 
   3   1   2     6183.52     6088.03     82.82 o 
   4   1   2      805.39      821.89      9.80 o 
   5   1   2     1698.27     1838.89     37.79 o 
   6   1   2      125.09      122.27     14.34 o 
   7   1   2      253.45      258.63     14.71 o 
   8   1   2       60.81       37.95     12.40 o 
   9   1   2      498.61      554.01     78.32 o 
  -9   2   2      199.72      165.87     49.10 o 
  -8   2   2      131.41      106.77     49.50 o 
  -7   2   2      821.98      832.28     16.73 o 
  -6   2   2      286.57      295.98     14.67 o 
  -5   2   2     4167.32     4300.54     67.87 o 
  -4   2   2     2411.83     2677.53     39.06 o 
  -3   2   2      428.40      465.82      9.28 o 
  -2   2   2     2807.99     2961.76     35.85 o 
  -1   2   2     4330.36     4691.35     67.94 o 
   0   2   2      267.91      266.38      6.98 o 
   1   2   2     4537.64     4821.07     61.63 o 
   2   2   2     2895.39     3064.64     39.14 o 
   3   2   2      319.89      337.31     11.61 o 
   4   2   2     2347.60     2553.31     44.78 o 
   5   2   2     3794.28     3941.66     80.84 o 
   6   2   2      276.53      289.10     18.48 o 
   7   2   2      912.03      999.16     32.72 o 
   8   2   2      201.58      190.59     18.42 o 
   9   2   2      174.30      182.04     46.67 o 
  -9   3   2      455.10      540.56     67.54 o 
  -8   3   2      156.51      134.60     38.05 o 
  -7   3   2       58.26       57.42      7.86 o 
  -6   3   2     2744.68     2749.57     50.47 o 
  -5   3   2     1451.52     1436.19     31.97 o 
  -4   3   2      158.46      159.03      9.50 o 
  -3   3   2     5387.94     5283.97     87.81 o 
  -2   3   2      489.01      472.72      7.79 o 
   0   3   2     9619.59     9769.76    192.79 o 
   1   3   2       27.48       37.88      4.80 o 
   3   3   2     5722.08     5713.43    100.15 o 
   4   3   2      332.48      331.84     10.20 o 
   5   3   2     1614.49     1589.56     34.75 o 
   6   3   2     2460.96     2459.98     70.27 o 
   7   3   2      106.18      131.44     15.63 o 
   8   3   2      123.15      126.00     16.14 o 
   9   3   2      394.37      410.06     61.04 o 
  -8   4   2      199.92      181.83     30.03 o 
  -7   4   2      437.71      450.22     24.97 o 
  -6   4   2        1.56        1.21      7.24 o 
  -5   4   2      501.17      499.12     17.29 o 
  -4   4   2     3599.68     3705.16     62.23 o 
  -3   4   2      622.35      609.68      9.74 o 
  -2   4   2     8874.72     9206.63    152.86 o 
  -1   4   2     9004.25     9628.63    199.34 o 
   0   4   2    13481.43    14761.15    303.09 o 
   1   4   2     9988.54    10417.32    198.71 o 
   2   4   2     8928.02     9241.60    160.53 o 
   3   4   2      812.78      820.45     15.78 o 
   4   4   2     3030.78     3082.04     58.07 o 
   5   4   2      368.11      380.84     16.04 o 
   6   4   2       11.91       15.82      4.61 o 
   7   4   2      448.54      451.47     24.51 o 
   8   4   2      285.93      287.85     24.65 o 
  -8   5   2      711.13      660.57     36.52 o 
  -7   5   2        4.80      -13.76     13.76 o 
  -6   5   2     2446.75     2465.70     51.79 o 
  -5   5   2     1795.52     1740.62     32.54 o 
  -4   5   2      189.98      201.49     12.22 o 
  -3   5   2     4098.04     4232.15     60.44 o 
  -2   5   2     3458.36     3561.28     54.80 o 
  -1   5   2      442.40      432.17     13.97 o 
   0   5   2     8357.29     8239.80    262.16 o 
   1   5   2      601.91      585.85     14.07 o 
   2   5   2     3380.90     3509.16     50.12 o 
   3   5   2     3561.10     3684.82     62.11 o 
   4   5   2      105.70      101.78      8.09 o 
   5   5   2     1922.02     1899.82     41.00 o 
   6   5   2     2484.45     2566.08     48.48 o 
   7   5   2       12.26        1.23     13.24 o 
   8   5   2      724.68      702.12     34.26 o 
  -8   6   2      510.91      511.75     35.50 o 
  -7   6   2       56.35       57.39     15.99 o 
  -6   6   2      151.95      140.70     11.04 o 
  -5   6   2      767.31      749.54     18.17 o 
  -4   6   2     5302.00     5261.66     74.34 o 
  -3   6   2      409.14      389.35     10.61 o 
  -2   6   2     5475.80     5172.13    107.95 o 
  -1   6   2     9816.54    10347.18    228.23 o 
   0   6   2     2912.24     2740.90     40.10 o 
   1   6   2    10063.06    10503.65    209.28 o 
   2   6   2     6689.73     6443.00    117.45 o 
   3   6   2      494.86      489.27     10.84 o 
   4   6   2     5313.60     5274.32     97.62 o 
   5   6   2      683.85      647.53     19.80 o 
   6   6   2       82.07       80.86      6.60 o 
   7   6   2       52.11       55.10     14.73 o 
   8   6   2      358.77      382.63     25.32 o 
  -8   7   2      671.85      649.01     37.59 o 
  -7   7   2       31.64       39.38     15.74 o 
  -6   7   2     1558.34     1526.39     33.21 o 
  -5   7   2      384.66      384.29     20.08 o 
  -4   7   2     3445.27     3296.33     47.27 o 
  -3   7   2      243.90      225.40      8.85 o 
  -2   7   2     3607.39     3449.22     63.15 o 
  -1   7   2     2093.70     2254.00     44.69 o 
   0   7   2    16047.54    16947.03    455.85 o 
   1   7   2     1785.92     1902.09     29.41 o 
   2   7   2     2880.20     2747.38     58.30 o 
   3   7   2      156.07      157.57      8.78 o 
   4   7   2     2885.75     2767.96     52.59 o 
   5   7   2      468.70      465.10     14.84 o 
   6   7   2     2134.63     2150.88     36.93 o 
   7   7   2       40.84       28.87     12.25 o 
   8   7   2      536.86      542.49     40.24 o 
  -8   8   2      752.37      762.72     55.83 o 
  -7   8   2      173.30      163.97     20.23 o 
  -6   8   2      320.27      297.87     22.75 o 
  -5   8   2      592.18      539.23     25.73 o 
  -4   8   2     1231.59     1196.07     21.05 o 
  -3   8   2     2458.16     2408.85     44.52 o 
  -2   8   2     1870.25     1838.40     74.98 o 
  -1   8   2     1065.71     1068.66     33.26 o 
   0   8   2     6347.86     6377.26    119.28 o 
   1   8   2     1428.28     1449.98     21.07 o 
   2   8   2     2161.66     2093.76     42.83 o 
   3   8   2     2449.87     2385.39     42.24 o 
   4   8   2     1212.32     1186.48     25.29 o 
   5   8   2      527.94      505.09     15.63 o 
   6   8   2      281.41      270.70     17.21 o 
   7   8   2      101.66       83.65     15.12 o 
   8   8   2      662.65      733.02     47.96 o 
  -7   9   2      466.76      460.65     32.49 o 
  -6   9   2      628.95      635.34     37.51 o 
  -5   9   2     1103.61      996.23     25.20 o 
  -4   9   2     1425.10     1408.34     29.52 o 
  -3   9   2     4970.53     4804.00    103.56 o 
  -2   9   2     2590.57     2575.58     56.65 o 
  -1   9   2      347.63      368.11     21.08 o 
   0   9   2     1649.72     1625.20     34.66 o 
   1   9   2      447.54      447.75      9.28 o 
   2   9   2     2408.41     2425.97     53.25 o 
   3   9   2     3911.91     3899.69     88.92 o 
   4   9   2     1575.09     1587.40     31.18 o 
   5   9   2     1534.93     1484.23     28.03 o 
   6   9   2      724.85      708.75     22.08 o 
   7   9   2      500.97      528.25     57.38 o 
  -7  10   2      777.08      791.81     64.76 o 
  -6  10   2      323.92      374.08     31.35 o 
  -5  10   2      234.17      243.55     15.66 o 
  -4  10   2     1189.69     1102.39     34.54 o 
  -3  10   2     1328.21     1296.04     34.43 o 
  -2  10   2     3130.48     3029.62     67.40 o 
  -1  10   2     3552.63     3547.03     86.45 o 
   0  10   2      138.19      133.66     18.75 o 
   1  10   2     4952.06     5090.85     96.39 o 
   2  10   2     2447.07     2348.34     62.05 o 
   3  10   2     1152.21     1172.65     46.98 o 
   4  10   2     1583.43     1607.85     49.60 o 
   5  10   2      205.45      197.91     13.99 o 
   6  10   2      309.23      312.03     17.91 o 
   7  10   2      790.75      858.53     61.08 o 
  -7  11   2      344.78      358.75     50.93 o 
  -6  11   2      462.93      433.38     34.90 o 
  -5  11   2     1400.36     1324.86     49.17 o 
  -4  11   2      938.26      900.24     27.62 o 
  -3  11   2     2188.50     2138.48     49.30 o 
  -2  11   2     1868.70     1879.00     52.07 o 
  -1  11   2     1404.90     1449.49     46.76 o 
   0  11   2      419.05      381.72     15.18 o 
   1  11   2     1384.39     1329.89     27.05 o 
   2  11   2     2051.18     1931.66     72.63 o 
   3  11   2     2495.62     2525.51     83.43 o 
   4  11   2     1109.88     1119.85     48.52 o 
   5  11   2     1426.42     1401.72     60.87 o 
   6  11   2      306.12      283.64     20.50 o 
   7  11   2      295.05      344.48     43.38 o 
  -5  12   2      581.36      570.73     30.78 o 
  -4  12   2      117.22      118.45     15.36 o 
  -3  12   2      256.35      232.07     18.95 o 
  -2  12   2      664.06      637.59    110.65 o 
  -1  12   2     3226.14     3278.39     70.41 o 
   0  12   2       41.86       19.65     12.66 o 
   1  12   2     2836.39     2779.58     63.28 o 
   2  12   2      632.22      654.92     36.85 o 
   3  12   2      309.46      285.68     25.32 o 
   4  12   2      103.98      104.91     20.58 o 
   5  12   2      435.00      483.51     35.57 o 
   6  12   2      118.47      136.44     35.43 o 
  -5  13   2      948.79      922.47     81.62 o 
  -4  13   2      332.85      290.65     14.57 o 
  -3  13   2     1130.38     1127.97     42.57 o 
  -2  13   2      395.75      407.23     19.16 o 
  -1  13   2     1379.82     1385.16     45.22 o 
   0  13   2       59.47       74.58     32.77 o 
   1  13   2     1204.34     1202.21     57.26 o 
   2  13   2      512.18      532.27     38.35 o 
   4  13   2      249.62      289.76     31.14 o 
   5  13   2      782.04      795.07     59.36 o 
   6  13   2       29.82       -3.69     21.49 o 
  -5  14   2      742.54      784.63    109.07 o 
  -4  14   2      104.51       99.25     19.29 o 
  -3  14   2      619.09      605.67     34.86 o 
  -2  14   2      261.73      289.63     14.84 o 
  -1  14   2     1584.41     1652.36     41.20 o 
   0  14   2      376.37      387.89     21.99 o 
   1  14   2     1311.58     1330.09     60.10 o 
   2  14   2      142.91      142.94     32.24 o 
   3  14   2      679.60      683.80     44.57 o 
   4  14   2      128.64      130.60     26.89 o 
   5  14   2      935.57      987.16     56.93 o 
  -5  15   2      244.19      219.44     52.38 o 
  -4  15   2      215.76      159.62     31.42 o 
  -3  15   2      427.20      411.37     28.45 o 
  -2  15   2      153.32      187.58     20.50 o 
  -1  15   2      310.51      327.43     21.84 o 
   0  15   2      458.54      425.30     18.01 o 
   1  15   2      378.76      420.45     32.00 o 
   2  15   2      259.16      261.18     36.08 o 
   3  15   2      406.37      431.74     53.16 o 
   4  15   2      228.25      207.91     33.12 o 
   5  15   2      227.72      214.35     31.83 o 
  -4  16   2      468.56      413.10     32.26 o 
  -3  16   2       45.62       26.21     15.51 o 
  -2  16   2      686.70      697.93     41.03 o 
  -1  16   2      446.93      401.52     23.78 o 
   0  16   2      107.84      147.43     22.10 o 
   1  16   2      530.21      534.77     55.42 o 
   2  16   2      530.74      577.93     51.11 o 
   3  16   2       23.16       19.77     22.88 o 
   4  16   2      676.38      762.91     57.77 o 
  -3  17   2      183.06      171.86     29.55 o 
  -2  17   2      249.22      317.86     28.47 o 
  -1  17   2       68.82       63.91     37.98 o 
   0  17   2      633.93      606.08     58.57 o 
   1  17   2      100.27      118.49     24.52 o 
   2  17   2      250.38      327.86     41.90 o 
   3  17   2      155.14      129.05     70.97 o 
  -1  18   2        3.59        4.04     34.62 o 
   0  18   2        2.15      -15.43     33.60 o 
   1  18   2        3.45      -16.94     16.94 o 
   1   0   3      162.83      163.03      5.94 o 
   2   0   3    18628.91    20212.52    431.43 o 
   3   0   3     7934.29     8640.47    131.64 o 
   4   0   3      137.04      126.65      9.26 o 
   5   0   3       38.06       40.08      3.86 o 
   6   0   3     4867.24     4974.49     78.41 o 
   7   0   3       17.48       34.30     16.38 o 
   8   0   3     1648.22     1659.41     44.38 o 
   9   0   3      302.60      342.28     78.52 o 
  -9   1   3       19.13        9.60     40.57 o 
  -8   1   3      154.39      191.58     42.05 o 
  -7   1   3      511.55      494.17     16.34 o 
  -6   1   3     2212.80     2203.71     37.58 o 
  -5   1   3     1016.72      906.14     16.03 o 
  -4   1   3      334.79      307.45     10.10 o 
  -3   1   3     2376.38     2377.54     37.45 o 
  -2   1   3     5104.73     4951.13     72.82 o 
  -1   1   3    14686.41    15290.95    338.76 o 
   0   1   3     4140.47     4078.04     63.04 o 
   1   1   3    12458.32    13053.40    289.93 o 
   2   1   3     4614.55     4385.27     61.32 o 
   3   1   3     2482.95     2543.26     30.87 o 
   4   1   3      279.49      245.01      8.39 o 
   5   1   3      881.91      788.90     21.59 o 
   6   1   3     2220.57     2227.63     76.42 o 
   7   1   3      557.41      594.75     28.20 o 
   8   1   3      147.38      164.70     13.28 o 
   9   1   3        4.09       19.92     41.62 o 
  -9   2   3      113.81      109.52     60.39 o 
  -8   2   3      599.83      628.18     77.74 o 
  -7   2   3     1080.89     1125.06     21.81 o 
  -6   2   3      952.37      919.83     26.40 o 
  -5   2   3     1371.17     1371.95     24.13 o 
  -4   2   3     4378.02     4539.46     79.98 o 
  -3   2   3     3517.38     3479.30     60.78 o 
  -1   2   3     9460.68     9662.96    195.73 o 
   0   2   3     4705.07     4986.86     81.12 o 
   1   2   3     9705.88     9784.04    199.84 o 
   2   2   3      946.44      838.97     13.27 o 
   3   2   3     4071.71     4028.39     58.62 o 
   4   2   3     4711.49     4838.72     87.45 o 
   6   2   3      846.08      827.46     26.84 o 
   7   2   3     1054.09     1095.11     40.08 o 
   8   2   3      464.20      484.71     28.52 o 
   9   2   3      115.42      151.94     59.55 o 
  -8   3   3      555.88      612.38     88.34 o 
  -7   3   3      100.76       90.90     11.84 o 
  -6   3   3      774.35      780.52     18.55 o 
  -5   3   3      281.98      295.30     12.20 o 
  -4   3   3     1160.90     1169.77     22.79 o 
  -3   3   3     3401.45     3246.82     53.28 o 
  -1   3   3     5251.33     5292.92     84.46 o 
   0   3   3    13909.95    14581.92    340.59 o 
   1   3   3     4000.21     3977.81     61.13 o 
   2   3   3     1945.63     1982.27     33.50 o 
   3   3   3     4242.97     4059.66     63.12 o 
   4   3   3     1159.37     1166.22     25.12 o 
   5   3   3      330.23      343.47     14.06 o 
   6   3   3      739.43      737.86     25.43 o 
   7   3   3      104.79       98.77     16.08 o 
   8   3   3      625.14      694.49     31.88 o 
   9   3   3      192.23      140.12     86.25 o 
  -8   4   3        8.60        6.12     11.61 o 
  -7   4   3     1361.36     1335.24     28.33 o 
  -6   4   3     2167.92     2202.77     47.81 o 
  -5   4   3     1781.61     1817.76     38.27 o 
  -4   4   3     3755.06     3882.47     97.77 o 
  -3   4   3      876.56      978.42     11.70 o 
  -2   4   3     2629.97     2867.18     45.78 o 
  -1   4   3     3107.33     3023.23     56.47 o 
   0   4   3     3019.70     2825.31     45.06 o 
   1   4   3     2403.89     2315.36     50.61 o 
   2   4   3     2786.77     2980.11     48.31 o 
   3   4   3      922.12      994.29     19.12 o 
   4   4   3     4321.19     4452.81     84.31 o 
   5   4   3     1450.08     1460.19     39.54 o 
   6   4   3     1837.37     1828.29     40.91 o 
   7   4   3     1328.86     1361.51     46.13 o 
   8   4   3       57.43       59.94     12.15 o 
  -8   5   3      118.59      125.25     15.27 o 
  -7   5   3      123.55      112.58     11.66 o 
  -6   5   3      480.77      464.37     14.74 o 
  -5   5   3      679.52      643.19     22.20 o 
  -4   5   3       67.27       46.45     10.96 o 
  -3   5   3     4814.02     4858.22     73.18 o 
  -2   5   3     5652.02     5971.89    103.47 o 
   0   5   3     6516.00     6216.85    119.02 o 
   1   5   3     2121.14     1971.09     33.10 o 
   2   5   3     5629.56     5863.88    109.86 o 
   3   5   3     5168.49     5159.33     83.11 o 
   4   5   3      146.59      128.41      8.68 o 
   5   5   3      558.19      573.20     18.66 o 
   6   5   3      368.21      344.23     14.49 o 
   7   5   3       59.03       53.79      6.33 o 
   8   5   3      129.29      129.84     23.92 o 
  -8   6   3      193.31      173.28     27.79 o 
  -7   6   3      599.42      601.41     33.34 o 
  -6   6   3      989.06      972.50     26.09 o 
  -5   6   3     2752.71     2737.53     60.92 o 
  -4   6   3       78.89       70.74      4.17 o 
  -3   6   3     1277.31     1302.66     20.65 o 
  -2   6   3     1504.50     1541.85     33.91 o 
  -1   6   3     7936.35     8267.15    179.43 o 
   0   6   3     6078.49     6426.89    128.47 o 
   1   6   3     9321.13     9777.38    186.38 o 
   2   6   3     1244.12     1251.20     36.72 o 
   3   6   3     1178.51     1194.68     21.77 o 
   4   6   3       62.16       64.00     10.97 o 
   5   6   3     2750.23     2760.66     54.54 o 
   6   6   3      852.28      843.62     22.91 o 
   7   6   3      636.03      612.92     19.19 o 
   8   6   3      246.32      286.97     21.60 o 
  -8   7   3      241.35      277.26     31.28 o 
  -7   7   3      131.27      132.34     19.81 o 
  -6   7   3        8.23       10.09      9.08 o 
  -5   7   3     1545.11     1546.59     46.88 o 
  -4   7   3      439.12      395.67      9.47 o 
  -3   7   3     5422.54     5741.69    101.13 o 
  -2   7   3       60.33       38.32      7.78 o 
  -1   7   3     2791.13     2623.32     47.79 o 
   0   7   3     2317.92     2277.17     44.13 o 
   1   7   3     2785.02     2652.72     50.76 o 
   2   7   3       67.29       60.47     11.45 o 
   3   7   3     5351.58     5603.87    140.44 o 
   4   7   3      341.63      331.99     11.69 o 
   5   7   3     1105.53     1116.19     34.12 o 
   6   7   3        0.43        2.48      5.65 o 
   7   7   3       77.88       90.94     15.46 o 
   8   7   3      225.19      272.79     27.23 o 
  -8   8   3      168.61      170.01     26.08 o 
  -7   8   3      576.93      573.92     32.84 o 
  -6   8   3      113.54      109.53     15.79 o 
  -5   8   3     1476.58     1471.68     45.27 o 
  -4   8   3     2101.17     2071.99     45.39 o 
  -3   8   3      671.57      677.58     20.60 o 
  -2   8   3     4799.00     4659.92     94.16 o 
  -1   8   3     3324.32     3286.45     62.39 o 
   0   8   3      715.39      772.39     25.69 o 
   1   8   3     3182.09     3167.13     59.29 o 
   2   8   3     4123.65     4038.01     81.80 o 
   3   8   3      563.81      578.80     29.79 o 
   4   8   3     2440.13     2556.87     59.77 o 
   5   8   3     1519.27     1537.14     42.54 o 
   6   8   3      108.51      104.42     13.76 o 
   7   8   3      612.14      603.17     43.04 o 
   8   8   3      139.13      111.20     32.46 o 
  -7   9   3      380.06      383.83     33.16 o 
  -6   9   3     1219.19     1193.96     38.40 o 
  -5   9   3      545.26      511.12     16.59 o 
  -4   9   3       30.96       21.16      6.69 o 
  -3   9   3     2171.41     2109.51     45.58 o 
  -2   9   3      332.27      283.54     16.60 o 
  -1   9   3     2007.20     1974.63     43.58 o 
   0   9   3     2085.20     2075.52     36.15 o 
   1   9   3     1890.94     1846.18     41.89 o 
   2   9   3      280.93      282.21     19.80 o 
   3   9   3     1604.16     1515.78     47.42 o 
   4   9   3      109.08      116.31     15.23 o 
   5   9   3      700.26      705.29     32.23 o 
   6   9   3     1034.91     1064.05     25.87 o 
   7   9   3      319.35      358.47     39.05 o 
  -7  10   3      234.78      221.53     73.91 o 
  -6  10   3       18.63       17.11      9.53 o 
  -5  10   3      428.38      409.47     20.41 o 
  -4  10   3      826.45      794.85     34.45 o 
  -3  10   3     3826.60     3914.79     83.15 o 
  -2  10   3     2667.94     2628.61     64.38 o 
  -1  10   3     1444.74     1406.28     40.55 o 
   0  10   3      711.39      711.76     17.85 o 
   1  10   3     1979.93     1998.33     41.86 o 
   2  10   3     2854.49     2797.52     73.47 o 
   3  10   3     3788.13     3832.86    113.96 o 
   4  10   3     1031.89     1099.10     36.16 o 
   5  10   3      380.10      397.44     30.16 o 
   6  10   3       20.80        8.10     11.50 o 
   7  10   3      257.71      274.65     37.76 o 
  -7  11   3      401.45      324.79    130.90 o 
  -6  11   3      933.13     1007.00     44.14 o 
  -5  11   3      375.14      353.10     19.03 o 
  -4  11   3      598.91      548.25     22.10 o 
  -3  11   3       96.38       75.35     10.93 o 
  -2  11   3     1658.67     1628.09     46.61 o 
  -1  11   3     1504.22     1496.19     40.96 o 
   0  11   3     2106.20     2093.38     40.38 o 
   1  11   3     1101.94     1138.83     51.66 o 
   2  11   3     1360.32     1318.23     45.08 o 
   3  11   3       21.44       25.35     15.12 o 
   4  11   3      568.90      577.02     34.00 o 
   5  11   3      579.79      572.06     28.78 o 
   6  11   3      937.57     1041.98     47.01 o 
   7  11   3      360.26      399.95     45.73 o 
  -5  12   3       88.42       61.08      7.53 o 
  -4  12   3     1958.74     1952.73     48.58 o 
  -3  12   3     2621.32     2656.79     61.71 o 
  -2  12   3     2056.28     2100.45     61.51 o 
  -1  12   3      147.63      136.38     16.12 o 
   0  12   3       20.94       49.21     16.02 o 
   1  12   3      207.74      205.84     21.68 o 
   2  12   3     2353.82     2448.72    126.75 o 
   3  12   3     2643.17     2738.10     98.21 o 
   4  12   3     1750.41     1848.60     64.69 o 
   5  12   3       49.57       39.47     21.59 o 
   6  12   3        1.10      -32.32     32.32 o 
  -5  13   3      191.48      167.22     12.62 o 
  -4  13   3      309.84      265.82     20.93 o 
  -3  13   3       25.52       33.27     12.57 o 
  -2  13   3      642.26      610.56     33.37 o 
  -1  13   3      398.36      372.87     24.00 o 
   0  13   3     1767.73     1803.34     77.15 o 
   1  13   3      555.00      518.13     50.46 o 
   2  13   3      673.13      701.22     47.05 o 
   3  13   3       33.57       31.36     15.77 o 
   4  13   3      215.91      195.37     24.87 o 
   5  13   3      126.47      142.94     24.50 o 
   6  13   3      574.92      688.55     75.07 o 
  -4  14   3     1573.23     1545.10     75.64 o 
  -3  14   3      183.37      167.03     19.36 o 
  -2  14   3      611.92      598.77     24.35 o 
  -1  14   3      428.14      496.03     26.21 o 
   0  14   3        1.28        4.40     18.06 o 
   1  14   3      389.97      432.92     39.12 o 
   2  14   3      893.29      958.00     63.42 o 
   3  14   3      164.02      112.65     29.89 o 
   4  14   3     1327.22     1392.58    105.28 o 
   5  14   3      160.56      181.28     25.38 o 
  -4  15   3      105.75      122.94     24.63 o 
  -3  15   3      233.78      223.09     33.26 o 
  -2  15   3      126.38      118.78     14.56 o 
  -1  15   3      784.71      794.64     42.16 o 
   0  15   3     1416.70     1470.49     55.26 o 
   1  15   3      959.84     1010.73     54.37 o 
   2  15   3       47.16       71.94     35.84 o 
   3  15   3       99.72      103.64     33.65 o 
   4  15   3       96.23       79.25     44.89 o 
   5  15   3      331.79      337.24     45.79 o 
  -4  16   3      206.36      214.68     35.98 o 
  -3  16   3      323.43      315.66     44.43 o 
  -2  16   3      251.17      272.72     36.65 o 
  -1  16   3      323.60      344.02     53.21 o 
   0  16   3      152.29      180.50     23.93 o 
   1  16   3      488.66      520.34     58.10 o 
   2  16   3      268.45      293.77     38.84 o 
   3  16   3      206.99      221.00     40.71 o 
   4  16   3      209.97      224.59     52.21 o 
  -3  17   3      367.20      292.37     36.75 o 
  -2  17   3      697.56      732.24    119.28 o 
  -1  17   3      353.90      432.86     79.37 o 
   0  17   3      103.53      106.20     36.34 o 
   1  17   3      432.39      471.36     43.73 o 
   2  17   3      861.82      955.02     66.29 o 
   3  17   3      290.98      282.90     55.04 o 
   0  18   3      288.76      274.52     77.71 o 
   0   0   4      998.43     1034.55     24.71 o 
   1   0   4     3512.85     3724.38     58.99 o 
   2   0   4     5607.07     5541.20     85.28 o 
   3   0   4      302.12      314.70      8.39 o 
   4   0   4      204.12      212.98      7.45 o 
   5   0   4     1936.72     2062.44     28.76 o 
   6   0   4     2434.86     2548.71     37.62 o 
   7   0   4       25.63       64.43     20.60 o 
   8   0   4      112.27       58.83     15.87 o 
   9   0   4       44.67       16.79     42.67 o 
  -9   1   4      200.82      211.55     72.89 o 
  -8   1   4      563.30      643.54     65.89 o 
  -7   1   4      546.40      499.41     18.39 o 
  -6   1   4     1504.56     1456.49     25.14 o 
  -5   1   4     2233.86     2160.37     34.45 o 
  -2   1   4     5362.20     5291.91     84.54 o 
  -1   1   4    12858.36    12538.16    275.95 o 
   0   1   4     6402.45     6890.36    123.45 o 
   1   1   4    12331.34    12132.91    268.64 o 
   2   1   4     5150.58     5134.56     80.44 o 
   3   1   4     2211.83     2284.31     32.03 o 
   4   1   4     2398.88     2438.42     29.43 o 
   5   1   4     2780.77     2712.44     52.40 o 
   6   1   4     1455.13     1422.55     34.68 o 
   7   1   4      589.48      599.53     26.92 o 
   8   1   4      473.27      543.40     44.41 o 
   9   1   4      184.17      161.47     57.63 o 
  -9   2   4       17.77      -21.01     40.22 o 
  -8   2   4      572.15      522.92     59.90 o 
  -7   2   4      382.81      379.99     21.61 o 
  -6   2   4     1351.58     1408.37     30.94 o 
  -5   2   4      484.49      502.01     16.22 o 
  -4   2   4     1698.00     1656.76     30.97 o 
  -3   2   4     3952.36     3931.31     55.99 o 
  -2   2   4      363.67      300.60      9.29 o 
  -1   2   4    13848.24    14211.82    344.12 o 
   0   2   4     8264.13     7975.73    156.73 o 
   1   2   4    15735.61    15948.08    371.84 o 
   2   2   4      433.81      431.30      8.38 o 
   3   2   4     3609.85     3493.50     51.25 o 
   4   2   4     1380.35     1316.19     32.49 o 
   5   2   4      468.73      467.24     18.56 o 
   6   2   4     2062.63     2176.97     47.40 o 
   7   2   4      358.35      376.39     24.73 o 
   8   2   4      402.27      389.22     21.29 o 
   9   2   4       15.97       11.83     24.99 o 
  -8   3   4      208.43      320.98     46.38 o 
  -7   3   4     1344.72     1341.40     33.36 o 
  -6   3   4      554.04      555.62     17.64 o 
  -5   3   4        2.94        4.37      7.27 o 
  -4   3   4     5270.03     5452.40    100.28 o 
  -3   3   4     1827.90     1778.73     24.73 o 
  -2   3   4     3302.51     3392.83     53.34 o 
  -1   3   4     3788.72     3435.85     63.77 o 
   0   3   4     5586.77     5477.59    103.25 o 
   1   3   4     4518.81     4147.14     67.73 o 
   2   3   4     3645.86     3712.46     53.10 o 
   3   3   4     1656.82     1565.07     38.29 o 
   4   3   4     5109.65     5187.39    111.42 o 
   5   3   4       73.45       77.51      8.67 o 
   6   3   4      699.47      702.74     22.57 o 
   7   3   4     1208.94     1166.45     34.60 o 
   8   3   4      148.83      169.35     17.46 o 
  -8   4   4      236.35      310.49     81.61 o 
  -7   4   4      458.52      453.86     17.24 o 
  -6   4   4      724.76      745.63     31.42 o 
  -5   4   4     1130.05     1151.41     28.82 o 
  -4   4   4      194.18      206.39     10.20 o 
  -3   4   4     1528.90     1469.43     19.19 o 
   0   4   4     6163.73     5928.22    112.73 o 
   1   4   4     2308.48     2329.88     35.94 o 
   2   4   4     1039.29      935.89     20.68 o 
   3   4   4     1502.69     1403.53     28.89 o 
   4   4   4       74.59       91.13     10.29 o 
   5   4   4     1489.19     1503.15     34.72 o 
   6   4   4      889.36      870.12     25.66 o 
   7   4   4      530.99      533.69     26.07 o 
   8   4   4      189.90      238.88     23.20 o 
  -8   5   4        4.73       11.03      9.88 o 
  -7   5   4      493.06      471.01     16.78 o 
  -6   5   4     1200.48     1185.65     33.91 o 
  -5   5   4     2984.67     3036.46     65.97 o 
  -4   5   4     1683.10     1592.62     52.28 o 
  -3   5   4     1022.27      966.04     15.33 o 
  -2   5   4     1577.78     1571.53     34.17 o 
  -1   5   4     7470.04     7381.60    178.27 o 
   0   5   4     6992.15     7674.78    152.07 o 
   1   5   4     8242.63     8163.53    172.77 o 
   2   5   4     1884.26     1932.74     42.96 o 
   3   5   4     1041.79      977.30     25.19 o 
   4   5   4     1486.76     1380.78     29.40 o 
   5   5   4     2606.05     2668.98     62.30 o 
   6   5   4     1440.54     1410.48     41.64 o 
   7   5   4      713.85      671.82     19.29 o 
   8   5   4        7.16        2.96     11.36 o 
  -8   6   4      141.32      102.54     41.07 o 
  -7   6   4      220.71      183.90     13.42 o 
  -6   6   4      376.21      403.85     20.26 o 
  -5   6   4     1386.37     1487.47     47.46 o 
  -4   6   4     1398.29     1423.01     20.16 o 
  -3   6   4     1025.72     1035.75     24.66 o 
  -2   6   4      496.34      510.43     21.54 o 
  -1   6   4     6428.44     6311.60    149.77 o 
   0   6   4      640.18      665.19     15.21 o 
   1   6   4     6573.00     6473.78    152.87 o 
   2   6   4      376.88      372.40     17.36 o 
   3   6   4      836.46      851.77     28.18 o 
   4   6   4     1553.96     1597.86     41.35 o 
   5   6   4     1666.21     1804.51     39.41 o 
   6   6   4      376.23      374.44     19.88 o 
   7   6   4      296.56      278.45     12.05 o 
   8   6   4      184.54      203.15     20.16 o 
  -8   7   4       52.58       69.97     18.60 o 
  -7   7   4      971.09     1029.94     41.97 o 
  -6   7   4       43.27       40.28      9.46 o 
  -5   7   4     2552.95     2480.37     65.36 o 
  -4   7   4     1101.47     1096.26     19.80 o 
  -3   7   4     1008.41     1000.23     21.12 o 
  -2   7   4     1058.97     1030.20     31.11 o 
  -1   7   4     6661.75     6545.54    167.69 o 
   0   7   4      382.62      373.59     15.36 o 
   1   7   4     7588.72     7414.39    140.33 o 
   2   7   4     1399.29     1355.97     35.17 o 
   3   7   4     1039.03     1050.58     31.19 o 
   4   7   4     1074.93     1100.19     42.13 o 
   5   7   4     2671.81     2610.41     89.69 o 
   6   7   4       12.62       21.64      8.29 o 
   7   7   4      916.86      909.22     33.32 o 
   8   7   4       87.98       75.52     26.71 o 
  -8   8   4      296.02      301.22     31.89 o 
  -7   8   4      468.32      497.07     32.98 o 
  -6   8   4      196.73      209.81     32.28 o 
  -5   8   4      878.55      936.70     39.13 o 
  -4   8   4       43.23       36.36      5.29 o 
  -3   8   4     2849.79     2891.87     57.48 o 
  -2   8   4     1166.79     1205.67     31.37 o 
  -1   8   4     2639.55     2636.63     58.72 o 
   0   8   4      684.83      696.12     24.26 o 
   1   8   4     2789.38     2853.91     57.05 o 
   2   8   4      931.84      960.99     32.13 o 
   3   8   4     2286.12     2245.70     60.06 o 
   4   8   4       59.74       74.71     13.15 o 
   5   8   4      822.16      885.61     46.36 o 
   6   8   4      265.73      286.17     17.50 o 
   7   8   4      488.35      513.88     42.21 o 
   8   8   4      264.79      292.88     36.23 o 
  -7   9   4      920.60      951.70     62.29 o 
  -6   9   4      119.12      119.95     24.49 o 
  -5   9   4      414.13      350.44     21.24 o 
  -4   9   4      862.47      878.93     23.86 o 
  -3   9   4      495.01      481.45     19.13 o 
  -2   9   4     3023.91     2944.46     70.50 o 
  -1   9   4     4414.11     4292.08     99.37 o 
   0   9   4     1034.17     1070.52     23.98 o 
   1   9   4     3762.01     3628.29     78.02 o 
   2   9   4     3170.79     3161.27     74.60 o 
   3   9   4      591.26      581.02     28.34 o 
   4   9   4      808.92      830.70     37.00 o 
   5   9   4      581.51      590.84     31.41 o 
   6   9   4      118.29      123.66     15.86 o 
   7   9   4      888.87     1012.78     60.57 o 
  -7  10   4      323.44      346.01     42.80 o 
  -6  10   4     1154.72     1203.49     64.61 o 
  -5  10   4        2.68        0.14      6.47 o 
  -4  10   4      198.02      154.60     13.24 o 
  -3  10   4     2708.88     2692.91     76.92 o 
  -2  10   4     1661.35     1594.42     47.00 o 
  -1  10   4      983.11      963.90     32.71 o 
   0  10   4      574.60      597.97     35.41 o 
   1  10   4      822.91      798.13     24.13 o 
   2  10   4     1606.57     1584.03     42.54 o 
   3  10   4     3141.10     3188.96     75.24 o 
   4  10   4      127.06      120.33     17.82 o 
   5  10   4       64.66       62.27     12.50 o 
   6  10   4     1277.07     1363.07     47.53 o 
   7  10   4      250.95      275.32     47.06 o 
  -7  11   4      213.15      171.60     38.34 o 
  -6  11   4       79.09       69.08     13.31 o 
  -5  11   4      298.30      277.64     17.11 o 
  -4  11   4     1281.19     1238.05     37.67 o 
  -3  11   4     2307.93     2389.87     62.17 o 
  -2  11   4     3359.39     3363.10     94.76 o 
  -1  11   4     2020.80     2098.26     60.58 o 
   0  11   4      456.24      421.76     23.02 o 
   1  11   4     1508.60     1566.97     39.64 o 
   2  11   4     3568.79     3596.62     87.56 o 
   3  11   4     2215.26     2266.27     65.83 o 
   4  11   4     1248.37     1272.81     45.80 o 
   5  11   4      468.29      499.54     27.44 o 
   6  11   4      115.17      124.58     17.38 o 
   7  11   4      125.38      113.03     34.45 o 
  -6  12   4     1442.99     1524.42     64.32 o 
  -5  12   4        7.30        7.22     12.92 o 
  -4  12   4        6.71       15.96     10.82 o 
  -3  12   4       37.95       20.05     11.62 o 
  -2  12   4       76.57      115.82     23.38 o 
  -1  12   4      642.34      645.08     36.94 o 
   0  12   4     4607.92     4541.88    107.16 o 
   1  12   4      615.48      586.18     39.75 o 
   2  12   4      277.08      308.02     19.81 o 
   3  12   4       48.85       26.52     13.49 o 
   4  12   4       41.43       52.20     19.00 o 
   5  12   4       27.90       20.41     14.66 o 
   6  12   4     1320.12     1417.67     73.63 o 
  -6  13   4       35.29       19.41     42.61 o 
  -5  13   4        3.14       13.49     14.60 o 
  -4  13   4     1784.41     1836.46     55.95 o 
  -3  13   4      982.45      978.40     40.27 o 
  -2  13   4     1806.10     1819.13     62.60 o 
  -1  13   4       73.35       77.13     15.49 o 
   0  13   4      161.81      128.75     17.85 o 
   1  13   4      141.10      118.16     26.26 o 
   2  13   4     1493.40     1529.29     70.76 o 
   3  13   4      938.17      972.70     47.97 o 
   4  13   4     1852.45     1932.70     65.80 o 
   5  13   4       21.17       25.91     19.28 o 
   6  13   4       13.38        4.55     22.81 o 
  -5  14   4       68.13       38.38     57.03 o 
  -4  14   4       60.38       59.47     18.65 o 
  -3  14   4      277.96      286.47     23.62 o 
  -2  14   4      102.74      108.15     17.00 o 
  -1  14   4       47.98       28.06     13.78 o 
   0  14   4     2651.16     2677.22    109.05 o 
   1  14   4       29.71       11.24     25.76 o 
   2  14   4      219.28      265.20     25.72 o 
   3  14   4      258.75      289.71     38.29 o 
   4  14   4       89.62       89.34     20.25 o 
   5  14   4       43.65       41.37     19.22 o 
  -4  15   4     1349.13     1288.81     74.10 o 
  -3  15   4      260.03      226.13     33.40 o 
  -2  15   4      622.56      664.97     30.63 o 
  -1  15   4      530.90      535.19     35.85 o 
   0  15   4       18.68      -32.16     46.00 o 
   1  15   4      449.89      485.94     45.84 o 
   2  15   4      378.34      418.34     45.36 o 
   3  15   4      316.28      314.88     50.87 o 
   4  15   4     1451.85     1541.90     72.50 o 
  -4  16   4       24.91       20.58     30.42 o 
  -3  16   4      132.61      240.29     92.74 o 
  -2  16   4      163.30      170.54     18.62 o 
  -1  16   4      964.84      970.10     42.38 o 
   0  16   4      467.81      499.22     61.15 o 
   1  16   4      844.36      893.45     54.04 o 
   2  16   4      151.37      148.79     29.40 o 
   3  16   4      223.25      174.24     56.42 o 
   4  16   4       69.80       73.54     25.01 o 
  -2  17   4      302.51      305.54     41.48 o 
  -1  17   4      996.09     1059.41     45.07 o 
   0  17   4      309.63      335.95     31.98 o 
   1  17   4      712.72      745.20     86.00 o 
   2  17   4      318.29      373.53     52.63 o 
   1   0   5      880.36      783.84     18.10 o 
   2   0   5     1436.73     1600.94     24.42 o 
   3   0   5    19759.14    21351.68    535.81 o 
   4   0   5      146.80      130.12      6.80 o 
   5   0   5     2739.14     2649.96     37.38 o 
   6   0   5       74.65       64.51      5.43 o 
   7   0   5       73.59       66.00     14.44 o 
   8   0   5      160.87      152.53     17.69 o 
  -8   1   5       30.76       17.53     11.02 o 
  -7   1   5      792.27      779.81     28.71 o 
  -6   1   5      562.42      577.78     12.89 o 
  -5   1   5     3310.76     3333.30     58.34 o 
  -4   1   5       82.67       72.16      4.23 o 
  -3   1   5      122.97      109.29      8.44 o 
  -2   1   5     3003.14     3050.85     46.21 o 
  -1   1   5     7812.53     8023.42    153.86 o 
   0   1   5     5963.91     6170.31    113.60 o 
   1   1   5     7436.94     7642.87    154.81 o 
   2   1   5     3380.52     3438.17     52.73 o 
   3   1   5       66.93       61.16      5.31 o 
   4   1   5       41.38       50.15      5.99 o 
   5   1   5     3097.54     3119.36     65.04 o 
   6   1   5      683.81      716.37     25.86 o 
   7   1   5      669.20      702.37     30.61 o 
   8   1   5        9.03       -6.73     17.23 o 
  -8   2   5      172.43       93.98     75.43 o 
  -7   2   5      116.72      103.73      7.11 o 
  -6   2   5     1779.71     1798.88     32.60 o 
  -5   2   5      905.33      913.11     24.74 o 
  -4   2   5      515.93      518.82     16.09 o 
  -3   2   5    11892.33    12540.51    263.72 o 
  -2   2   5     1894.38     1835.39     30.80 o 
  -1   2   5     4002.32     4224.57     72.57 o 
   0   2   5     9588.11    10709.29    235.50 o 
   1   2   5     3246.41     3368.61     62.98 o 
   2   2   5     1945.07     1920.49     31.49 o 
   3   2   5    12045.82    12590.46    238.51 o 
   4   2   5      308.61      309.59     16.41 o 
   5   2   5      932.67      917.39     26.63 o 
   6   2   5     1852.60     1923.56     45.26 o 
   7   2   5       77.05       85.04     15.07 o 
   8   2   5      118.33      104.21     18.36 o 
  -8   3   5      451.94      597.33     86.76 o 
  -7   3   5     1009.15      980.98     50.16 o 
  -6   3   5        7.35       10.10      7.79 o 
  -5   3   5     1094.11     1050.77     28.38 o 
  -4   3   5      696.70      693.00     23.82 o 
  -3   3   5      690.11      709.38     13.80 o 
  -2   3   5     7800.77     7917.67    138.90 o 
  -1   3   5     3268.69     3103.08     65.03 o 
   0   3   5      497.03      440.87     13.53 o 
   1   3   5     4026.33     3940.59     65.73 o 
   2   3   5     7281.31     7251.13    135.53 o 
   3   3   5      587.45      583.61     13.90 o 
   4   3   5      729.39      697.02     22.08 o 
   5   3   5     1519.99     1416.36     76.94 o 
   6   3   5       42.13       49.80      9.57 o 
   7   3   5      972.27      974.23     30.18 o 
   8   3   5      369.23      421.04     35.74 o 
  -7   4   5      163.79      179.93     11.24 o 
  -6   4   5     2365.50     2430.81     66.05 o 
  -5   4   5     1055.32     1032.04     33.76 o 
  -4   4   5     1894.98     1916.55     38.58 o 
  -3   4   5     1534.48     1472.13     27.66 o 
  -2   4   5     7916.85     8352.94    151.46 o 
  -1   4   5      873.15      884.37     20.95 o 
   0   4   5     5168.51     5308.13    100.58 o 
   1   4   5      996.40      986.64     27.87 o 
   2   4   5     7823.77     8095.43    147.08 o 
   3   4   5     1834.72     1749.24     35.86 o 
   4   4   5     1900.95     1845.10     44.93 o 
   5   4   5     1010.20     1048.71     33.02 o 
   6   4   5     2608.34     2591.85     57.74 o 
   7   4   5       94.34      103.56     12.85 o 
   8   4   5      484.75      481.33     40.88 o 
  -8   5   5      484.63      583.09     35.76 o 
  -7   5   5      136.83      131.19     11.94 o 
  -6   5   5      368.35      374.16     25.64 o 
  -5   5   5      147.64      180.76     32.02 o 
  -4   5   5     2545.52     2604.34     67.16 o 
  -3   5   5      187.27      199.24      6.82 o 
  -2   5   5     8447.65     8515.63    155.45 o 
  -1   5   5     2653.55     2469.23     49.17 o 
   0   5   5     3930.69     3966.39     80.81 o 
   1   5   5     2324.11     2134.53     39.26 o 
   2   5   5     7573.90     7311.73    152.50 o 
   3   5   5      321.37      331.56     13.63 o 
   4   5   5     3707.54     3716.49     72.69 o 
   5   5   5      196.20      236.81     18.16 o 
   6   5   5      251.75      240.93     19.05 o 
   7   5   5      201.10      220.79     17.64 o 
   8   5   5      380.55      362.23     45.20 o 
  -8   6   5      504.76      451.09     36.14 o 
  -7   6   5       47.10       32.68     14.25 o 
  -6   6   5     1879.20     1939.91     59.23 o 
  -5   6   5     1089.13     1046.69     62.99 o 
  -4   6   5     2187.02     2281.85     38.48 o 
  -3   6   5      178.76      163.53     10.57 o 
  -2   6   5     6517.92     6716.05    185.81 o 
  -1   6   5      188.01      189.44      5.71 o 
   0   6   5     7663.69     7514.97    159.16 o 
   1   6   5      326.46      344.85     13.31 o 
   2   6   5     7197.73     7338.20    143.54 o 
   3   6   5      211.27      203.84     16.43 o 
   4   6   5     2461.45     2573.65     57.76 o 
   5   6   5     1025.86     1000.38     35.66 o 
   6   6   5     1459.69     1514.72     48.41 o 
   7   6   5       97.97       69.31     13.33 o 
   8   6   5      627.27      596.37     47.74 o 
  -8   7   5      629.47      598.90     47.54 o 
  -7   7   5      190.67      211.22     22.75 o 
  -6   7   5      359.87      368.56     21.43 o 
  -5   7   5        7.60        8.51     10.82 o 
  -4   7   5     2675.04     2724.35     45.64 o 
  -3   7   5     1069.58     1126.17     26.44 o 
  -2   7   5     5613.79     5638.78    133.48 o 
  -1   7   5      428.88      440.09     28.35 o 
   0   7   5     2117.42     2170.93     43.78 o 
   1   7   5      342.99      341.14     21.19 o 
   2   7   5     4085.35     4022.14     94.28 o 
   3   7   5     1137.04     1205.17     32.83 o 
   4   7   5     3270.47     3291.44     88.93 o 
   5   7   5        6.05       -4.99      9.83 o 
   6   7   5      351.47      368.27     22.85 o 
   7   7   5      166.28      139.34     22.73 o 
   8   7   5      738.78      807.31     49.47 o 
  -8   8   5      430.64      397.53     34.89 o 
  -7   8   5      790.84      760.23     55.30 o 
  -6   8   5     1315.86     1335.66     44.58 o 
  -5   8   5      477.85      486.43     28.07 o 
  -4   8   5      507.82      460.54     20.40 o 
  -3   8   5     2050.06     2029.88     44.55 o 
  -2   8   5      525.00      516.46     19.24 o 
  -1   8   5     1731.93     1623.68     47.57 o 
   0   8   5     4746.27     4608.10     98.00 o 
   1   8   5     1593.05     1473.11     39.18 o 
   2   8   5      534.02      530.40     25.71 o 
   3   8   5     2345.32     2292.62     59.84 o 
   4   8   5      676.21      635.15     27.26 o 
   5   8   5      283.35      278.99     24.10 o 
   6   8   5     1007.08     1058.19     42.36 o 
   7   8   5      790.14      806.87     52.60 o 
   8   8   5      428.28      414.50     42.00 o 
  -7   9   5      307.04      274.35     49.65 o 
  -6   9   5       60.97       44.69     17.71 o 
  -5   9   5      411.85      400.31     28.86 o 
  -4   9   5     2263.73     2232.71     50.32 o 
  -3   9   5     2069.38     2083.47     55.32 o 
  -2   9   5      846.49      829.39     30.86 o 
  -1   9   5     3176.98     3072.98     68.12 o 
   0   9   5      144.49      116.67     14.41 o 
   1   9   5     2474.73     2368.49     63.31 o 
   2   9   5     1264.08     1284.96     35.56 o 
   3   9   5     2249.42     2293.66     65.15 o 
   4   9   5     2117.91     2092.22     73.79 o 
   5   9   5      516.75      561.27     30.13 o 
   6   9   5       22.72       30.36     13.12 o 
   7   9   5      413.23      448.84     42.42 o 
  -7  10   5      325.51      391.40     44.76 o 
  -6  10   5      925.98      947.39     66.21 o 
  -5  10   5     1797.28     1657.13     85.29 o 
  -4  10   5      497.04      479.65     16.71 o 
  -3  10   5      676.42      631.84     31.17 o 
  -2  10   5     2084.40     2080.25     53.58 o 
  -1  10   5     1222.29     1237.20     52.23 o 
   0  10   5     3132.44     3012.23     79.55 o 
   1  10   5     1290.96     1265.59     36.95 o 
   2  10   5     1645.58     1625.90     46.83 o 
   3  10   5     1182.24     1149.20     38.70 o 
   4  10   5      363.54      335.39     31.37 o 
   5  10   5     1461.54     1496.37     56.94 o 
   6  10   5     1286.50     1368.91     48.99 o 
   7  10   5      314.81      390.49     45.20 o 
  -7  11   5      449.10      441.97     67.07 o 
  -6  11   5        1.61       14.04     14.48 o 
  -5  11   5      979.06      873.88     37.61 o 
  -4  11   5     1545.82     1532.26     43.43 o 
  -3  11   5      343.49      339.98     21.14 o 
  -2  11   5     3622.63     3703.99    109.53 o 
  -1  11   5     2623.28     2541.49     76.70 o 
   0  11   5     2289.36     2280.70     76.24 o 
   1  11   5     3319.26     3241.48     64.89 o 
   2  11   5     4229.90     4336.52     95.88 o 
   3  11   5      264.20      237.53     25.15 o 
   4  11   5     1254.65     1280.53     60.74 o 
   5  11   5      825.89      855.95     42.22 o 
   6  11   5       13.69        4.94     13.20 o 
   7  11   5      506.09      498.24     65.72 o 
  -6  12   5      119.10       73.91     41.61 o 
  -5  12   5     1323.54     1260.66     51.36 o 
  -4  12   5       54.71       64.45     12.04 o 
  -3  12   5     2156.02     2137.30     68.25 o 
  -2  12   5      377.01      354.40     24.46 o 
  -1  12   5     1014.37     1054.51     47.69 o 
   0  12   5       98.58      107.53     16.90 o 
   1  12   5     1259.26     1139.67     73.60 o 
   2  12   5      363.30      361.15     23.58 o 
   3  12   5     1528.67     1509.59     56.80 o 
   4  12   5       48.85       49.01     18.20 o 
   5  12   5     1572.24     1622.55     59.67 o 
   6  12   5      124.61      164.08     23.01 o 
  -6  13   5       21.20      -32.71     47.92 o 
  -5  13   5      544.05      523.19     73.91 o 
  -4  13   5      339.30      347.47     50.86 o 
  -3  13   5      314.65      366.05     23.81 o 
  -2  13   5      181.11      153.29     23.56 o 
  -1  13   5     1306.90     1325.12     64.94 o 
   0  13   5      113.94      115.48     19.24 o 
   1  13   5     1839.35     1896.34     58.48 o 
   2  13   5      171.25      162.30     20.83 o 
   3  13   5      262.06      297.75     26.48 o 
   4  13   5      365.10      389.36     30.08 o 
   5  13   5      408.02      448.92     38.30 o 
   6  13   5       26.93       36.64     16.98 o 
  -5  14   5      414.16      376.93     47.19 o 
  -4  14   5      415.41      417.27     59.98 o 
  -3  14   5     1294.16     1330.46     58.28 o 
  -2  14   5       49.81       46.72     17.14 o 
  -1  14   5      672.91      653.67     37.06 o 
   0  14   5      610.15      617.98     33.91 o 
   1  14   5      650.20      630.28     40.13 o 
   2  14   5        8.82        9.84     20.70 o 
   3  14   5     1128.98     1188.85     52.48 o 
   4  14   5      320.10      317.74     36.09 o 
   5  14   5      485.14      494.82     42.69 o 
  -4  15   5      451.86      471.83     34.20 o 
  -3  15   5      159.89      190.60     57.07 o 
  -2  15   5      175.84      146.64     25.77 o 
  -1  15   5      334.29      289.73     27.76 o 
   0  15   5      752.14      777.48     50.97 o 
   1  15   5      284.61      269.46     41.63 o 
   2  15   5      332.44      332.71     39.07 o 
   3  15   5      158.07      174.30     35.02 o 
   4  15   5      270.21      298.93     42.38 o 
  -3  16   5      607.75      584.68     52.95 o 
  -2  16   5      389.77      374.10     25.97 o 
  -1  16   5      153.74      158.31     23.83 o 
   0  16   5      927.74      907.25     56.03 o 
   1  16   5      131.74       93.98     29.05 o 
   2  16   5      304.79      296.87     38.41 o 
   3  16   5      669.46      724.20     52.77 o 
  -2  17   5      289.56      312.19     49.17 o 
  -1  17   5      264.48      262.57     27.23 o 
   0  17   5       35.94       36.87     20.51 o 
   1  17   5      203.07      207.14     34.71 o 
   2  17   5      382.45      408.38     49.81 o 
   0   0   6     1372.86     1171.98     53.19 o 
   1   0   6     2915.01     2998.33     52.86 o 
   2   0   6       31.53       47.66      6.26 o 
   3   0   6        4.53        8.65      5.58 o 
   4   0   6       99.14      103.93      6.50 o 
   5   0   6      996.31      951.37     26.19 o 
   6   0   6      308.48      278.19      6.75 o 
   7   0   6     1667.53     1762.88     51.35 o 
   8   0   6      432.85      425.85     32.19 o 
  -8   1   6       83.03       64.58     25.67 o 
  -7   1   6      105.66       98.52     13.12 o 
  -6   1   6       49.00       47.88      8.63 o 
  -5   1   6     1216.11     1234.27     29.50 o 
  -4   1   6     4143.22     4116.33     71.33 o 
  -3   1   6     5200.80     5026.55     84.56 o 
  -2   1   6     5438.39     5641.41    110.38 o 
  -1   1   6     3896.02     4078.56     72.85 o 
   0   1   6      812.87      704.86     17.42 o 
   1   1   6     3316.45     3390.01     62.77 o 
   2   1   6     5608.58     5886.67    109.56 o 
   3   1   6     4736.82     4594.30     84.02 o 
   4   1   6     3918.37     3882.35     62.73 o 
   5   1   6     1644.21     1641.54     30.73 o 
   6   1   6       28.34       36.80     15.45 o 
   7   1   6      182.87      220.17     18.84 o 
   8   1   6      107.50      136.38     20.45 o 
  -8   2   6      324.02      353.84     26.26 o 
  -7   2   6     1176.86     1113.01     22.36 o 
  -6   2   6      336.92      324.50     18.08 o 
  -5   2   6      841.47      858.23     23.62 o 
  -3   2   6      278.23      274.58      9.89 o 
  -2   2   6     5590.59     5522.02    102.04 o 
  -1   2   6     7108.75     7199.68    140.81 o 
   0   2   6      418.84      566.66     17.23 o 
   1   2   6     6881.01     6865.02    141.21 o 
   2   2   6     5271.76     5278.20     98.70 o 
   3   2   6      144.80      157.16      9.96 o 
   4   2   6      591.11      566.30     15.83 o 
   5   2   6      775.14      767.23     34.78 o 
   6   2   6      455.15      440.63     26.39 o 
   7   2   6      993.23      990.20     43.75 o 
   8   2   6      261.45      267.35     36.29 o 
  -7   3   6       84.10       61.29      9.18 o 
  -6   3   6     1159.78     1173.95     32.77 o 
  -5   3   6     1366.41     1336.24     37.01 o 
  -4   3   6      186.80      179.22     12.40 o 
  -3   3   6     1904.25     1912.20     32.30 o 
  -2   3   6     4609.71     4636.46    103.52 o 
  -1   3   6     4843.44     4975.93     98.09 o 
   0   3   6      671.63      809.16     21.71 o 
   1   3   6     4698.36     4762.98     89.47 o 
   2   3   6     4834.65     4816.48     93.50 o 
   3   3   6     2074.80     2082.88     32.15 o 
   4   3   6       52.29       42.48      7.36 o 
   5   3   6     1614.22     1613.39     48.86 o 
   6   3   6     1484.41     1472.59     53.92 o 
   7   3   6      104.65      130.84     16.10 o 
   8   3   6      318.00      319.57     35.56 o 
  -7   4   6      319.93      333.31     19.51 o 
  -6   4   6      430.36      429.33     22.36 o 
  -5   4   6      867.35      936.61     26.58 o 
  -4   4   6     2274.62     2147.62     63.20 o 
  -3   4   6      977.35      992.70     17.39 o 
  -2   4   6     7652.87     7780.93    149.50 o 
  -1   4   6     1712.97     1707.81     37.59 o 
   0   4   6      502.53      481.49     16.29 o 
   2   4   6     8812.85     8824.20    174.14 o 
   3   4   6      687.51      669.96     20.16 o 
   4   4   6     1751.52     1736.40     42.75 o 
   5   4   6      923.81      999.31     34.76 o 
   6   4   6      572.32      564.26     32.42 o 
   7   4   6      442.81      444.96     25.20 o 
   8   4   6      354.17      365.95     38.81 o 
  -7   5   6     1174.24     1151.39     36.18 o 
  -6   5   6     1382.76     1421.62     52.09 o 
  -5   5   6     1001.87     1027.67     36.52 o 
  -4   5   6      250.35      215.33      9.38 o 
  -3   5   6      417.16      442.57     15.31 o 
  -2   5   6       75.99       70.13      8.84 o 
  -1   5   6     4292.50     4270.70     85.16 o 
   0   5   6     7318.63     7780.75    174.48 o 
   1   5   6     4307.20     4370.28     75.85 o 
   2   5   6      223.72      218.24      9.45 o 
   3   5   6      526.72      547.43     19.52 o 
   4   5   6      270.67      262.39     19.32 o 
   5   5   6      601.21      584.85     30.46 o 
   6   5   6     1621.73     1676.44     63.79 o 
   7   5   6     1367.49     1336.27     43.39 o 
   8   5   6      109.77      113.79     29.64 o 
  -8   6   6      190.88      122.88     25.20 o 
  -7   6   6       71.28       85.64     14.53 o 
  -6   6   6      147.04      135.69     23.98 o 
  -5   6   6      364.69      396.95     26.88 o 
  -4   6   6     2103.69     2064.25     30.02 o 
  -3   6   6     2260.88     2211.93     40.02 o 
  -2   6   6     2971.61     2865.98     43.63 o 
  -1   6   6      528.62      527.76     19.41 o 
   0   6   6      480.09      507.53     17.63 o 
   1   6   6      329.64      309.66     17.08 o 
   2   6   6     2911.29     2709.91     56.09 o 
   3   6   6     2482.99     2401.57     51.64 o 
   4   6   6     2011.38     1978.52     59.97 o 
   5   6   6      449.91      466.40     29.81 o 
   6   6   6      196.56      223.43     25.17 o 
   7   6   6       92.41       85.42     14.49 o 
   8   6   6      311.65      289.13     38.46 o 
  -8   7   6      207.97      210.62     24.58 o 
  -7   7   6      692.18      699.50     29.77 o 
  -6   7   6     1969.45     2028.61     58.72 o 
  -5   7   6      301.19      322.23     31.40 o 
  -4   7   6      154.02      158.68      8.41 o 
  -3   7   6      966.30      964.07     24.57 o 
  -2   7   6      429.78      428.97     21.48 o 
  -1   7   6     1286.04     1303.86     23.89 o 
   0   7   6     2701.82     2672.37     58.62 o 
   1   7   6     1878.47     1884.59     38.84 o 
   2   7   6      634.62      660.98     31.56 o 
   3   7   6     1006.47     1021.10     31.75 o 
   4   7   6      294.60      319.35     21.53 o 
   5   7   6      160.29      181.11     20.30 o 
   6   7   6     1504.71     1601.08     69.73 o 
   7   7   6      637.29      627.03     42.17 o 
   8   7   6      256.11      245.49     32.90 o 
  -7   8   6      245.37      220.36     31.27 o 
  -6   8   6       90.90       64.82     24.82 o 
  -5   8   6      102.69       81.57     21.39 o 
  -4   8   6     5762.63     5715.86    118.41 o 
  -3   8   6      759.63      813.69     24.12 o 
  -2   8   6     1437.85     1381.13     38.88 o 
  -1   8   6      974.27      909.15     35.94 o 
   0   8   6       13.42       21.74      9.67 o 
   1   8   6     1031.69      988.60     30.32 o 
   2   8   6      949.41      917.07     33.15 o 
   3   8   6      496.57      527.25     32.43 o 
   4   8   6     5772.53     5761.52    133.72 o 
   5   8   6      210.64      216.22     23.31 o 
   6   8   6      186.37      172.79     25.11 o 
   7   8   6      293.40      290.46     27.42 o 
  -7   9   6      114.36      149.57     28.95 o 
  -6   9   6      602.10      591.75     36.30 o 
  -5   9   6     1127.01      966.96     53.02 o 
  -4   9   6       49.65       58.05      7.13 o 
  -3   9   6      331.67      330.74     16.58 o 
  -2   9   6      251.49      273.33     26.59 o 
  -1   9   6     1129.14     1111.67     41.90 o 
   0   9   6     7503.97     7433.70    183.56 o 
   1   9   6     1009.61      991.48     32.77 o 
   2   9   6      555.57      565.70     22.42 o 
   3   9   6      507.57      515.05     23.74 o 
   4   9   6       10.35       17.94     16.45 o 
   5   9   6     1006.13     1000.12     46.07 o 
   6   9   6      432.14      446.91     31.91 o 
   7   9   6      111.96      125.94     32.01 o 
  -7  10   6       40.48       40.98     33.27 o 
  -6  10   6      115.83      135.42     18.64 o 
  -5  10   6     1535.04     1394.69     58.75 o 
  -4  10   6      842.16      821.90     22.50 o 
  -3  10   6      730.27      738.24     29.98 o 
  -2  10   6      559.71      547.94     25.41 o 
  -1  10   6     2432.33     2405.68     74.23 o 
   0  10   6      151.17      189.49     10.72 o 
   1  10   6     2019.75     2001.46     48.99 o 
   2  10   6      601.52      603.95     27.62 o 
   3  10   6     1030.49     1072.44     39.38 o 
   4  10   6      753.78      748.12     49.62 o 
   5  10   6     1484.47     1515.45     68.15 o 
   6  10   6      163.55      167.28     20.38 o 
   7  10   6       34.77       37.35     36.03 o 
  -6  11   6       79.92       90.59     40.93 o 
  -5  11   6      716.33      625.02     46.54 o 
  -4  11   6     1187.85     1183.26     43.04 o 
  -3  11   6      204.51      199.92     16.66 o 
  -2  11   6     1228.38     1184.02     42.89 o 
  -1  11   6     1440.51     1388.68     54.69 o 
   0  11   6       24.50       14.91     14.81 o 
   1  11   6     1548.65     1489.49     46.04 o 
   2  11   6      946.69      887.47     35.26 o 
   3  11   6      286.61      303.07     23.45 o 
   4  11   6     1324.81     1358.09     59.11 o 
   5  11   6      715.45      779.77     37.82 o 
   6  11   6       84.83       91.36     29.42 o 
  -6  12   6      195.73      220.38     76.21 o 
  -5  12   6     1109.06     1144.73     65.97 o 
  -4  12   6      194.40      163.35     14.73 o 
  -3  12   6       79.10       86.79     17.93 o 
  -2  12   6      658.97      603.21     32.18 o 
  -1  12   6     1346.83     1395.46     52.58 o 
   0  12   6      452.37      552.91     34.61 o 
   1  12   6     1326.65     1405.49     43.88 o 
   2  12   6      743.27      724.85     32.18 o 
   3  12   6       71.54       80.79     18.37 o 
   4  12   6      278.86      265.59     31.26 o 
   5  12   6     1093.09     1128.88     71.06 o 
   6  12   6       91.80      102.58     24.57 o 
  -5  13   6      399.98      397.43     40.92 o 
  -4  13   6      427.09      411.63     21.52 o 
  -3  13   6     1136.16     1169.55     46.77 o 
  -2  13   6     1140.10     1135.66     50.04 o 
  -1  13   6      285.52      352.69     38.54 o 
   0  13   6       84.40      118.55     20.63 o 
   1  13   6      325.54      340.00     30.26 o 
   2  13   6      914.46      909.99     39.46 o 
   3  13   6      967.66     1001.60     59.12 o 
   4  13   6      505.90      535.90     33.79 o 
   5  13   6      373.43      354.73     33.99 o 
  -5  14   6      201.85      187.80     51.16 o 
  -4  14   6      570.79      514.56     30.74 o 
  -3  14   6       46.53       36.58     15.57 o 
  -2  14   6      179.24      157.21     37.38 o 
  -1  14   6     1047.20     1082.29     45.61 o 
   0  14   6      174.61      199.56     26.23 o 
   1  14   6      947.34      932.46     48.10 o 
   2  14   6      253.95      225.15     22.44 o 
   3  14   6       61.24       76.72     24.24 o 
   4  14   6      557.79      598.43     38.05 o 
   5  14   6      183.74      163.85     28.80 o 
  -4  15   6      144.17      154.40     21.74 o 
  -3  15   6     1223.42     1183.70     50.49 o 
  -2  15   6      510.37      542.75     41.54 o 
  -1  15   6      287.54      294.43     28.28 o 
   0  15   6      603.97      671.20     39.07 o 
   1  15   6      186.67      170.14     30.82 o 
   2  15   6      426.53      425.03     42.89 o 
   3  15   6     1295.76     1319.18     61.49 o 
   4  15   6      177.38      219.85     27.39 o 
  -3  16   6      336.00      360.20     38.41 o 
  -2  16   6      354.95      361.41     34.34 o 
  -1  16   6      334.48      374.59     37.13 o 
   0  16   6      355.27      417.71     43.52 o 
   1  16   6      226.69      243.46     54.55 o 
   2  16   6      315.49      337.93     54.87 o 
   3  16   6      370.86      410.66     67.27 o 
  -2  17   6      249.11      325.41     42.17 o 
  -1  17   6      469.00      450.84     37.46 o 
   0  17   6      409.00      412.01     40.85 o 
   1  17   6      426.06      429.50     45.94 o 
   2  17   6      290.17      343.74     46.01 o 
   1   0   7      966.45      827.71     22.17 o 
   2   0   7     3232.59     3272.74     64.30 o 
   3   0   7      151.56      174.11     10.54 o 
   4   0   7    15679.49    16020.84    385.79 o 
   5   0   7      677.82      625.04     16.48 o 
   6   0   7      881.29      814.31     18.27 o 
   7   0   7      251.43      224.89     23.45 o 
   8   0   7      139.30      134.58     21.93 o 
  -8   1   7      714.08      751.95     66.53 o 
  -7   1   7       45.81       44.29      6.52 o 
  -6   1   7     3011.44     2987.17     60.11 o 
  -5   1   7     1104.44     1109.24     27.17 o 
  -4   1   7      351.01      370.68     15.10 o 
  -3   1   7     2046.17     2095.41     36.63 o 
  -2   1   7      427.97      450.97     15.13 o 
  -1   1   7     7795.95     7814.95    162.63 o 
   0   1   7    32063.72    32667.83   1100.36 o 
   1   1   7     8072.71     8142.60    175.74 o 
   3   1   7     1705.97     1751.14     32.04 o 
   4   1   7      599.23      637.65     14.27 o 
   5   1   7     1218.30     1204.68     22.80 o 
   6   1   7     2523.41     2557.98     73.83 o 
   7   1   7       56.82       43.83     13.77 o 
   8   1   7      780.04      816.94     46.17 o 
  -8   2   7      231.78      210.36     46.11 o 
  -7   2   7      107.07      103.87      9.26 o 
  -6   2   7       75.56       66.64      9.26 o 
  -5   2   7     4593.02     4707.84    101.56 o 
  -4   2   7     2875.22     2839.86     55.52 o 
  -3   2   7      384.97      365.10     11.46 o 
  -2   2   7    12161.85    12282.50    281.84 o 
  -1   2   7     5049.66     5212.77    102.79 o 
   0   2   7     3773.25     3719.69     70.16 o 
   1   2   7     4530.30     4620.36     90.96 o 
   2   2   7    10176.51    10238.24    246.44 o 
   3   2   7      379.80      375.80     11.80 o 
   4   2   7     3571.87     3602.91     55.76 o 
   5   2   7     4751.20     4886.99    109.30 o 
   6   2   7       56.49       56.14     14.31 o 
   7   2   7       41.57       47.00     15.81 o 
   8   2   7      236.82      242.61     20.13 o 
  -7   3   7      370.40      373.58     18.55 o 
  -6   3   7     2318.81     2427.77     57.11 o 
  -5   3   7     3081.75     3196.21     72.70 o 
  -4   3   7      442.21      423.98     14.21 o 
  -3   3   7      557.51      546.25     15.69 o 
  -2   3   7     2975.37     3060.21     58.37 o 
  -1   3   7     4480.52     4599.81     87.51 o 
   0   3   7     7140.71     7015.99    151.40 o 
   1   3   7     4156.85     4225.27     82.95 o 
   2   3   7     2972.35     2963.77     57.07 o 
   3   3   7      764.38      735.60     16.22 o 
   4   3   7      581.41      571.97     12.14 o 
   5   3   7     2766.78     2881.43     68.49 o 
   6   3   7     2239.63     2332.57     72.76 o 
   7   3   7      337.10      359.21     24.66 o 
   8   3   7       96.11       86.89     20.14 o 
  -7   4   7      599.91      543.00     19.24 o 
  -6   4   7      818.04      782.19     30.96 o 
  -5   4   7     1703.71     1651.37     45.55 o 
  -4   4   7        4.87       12.74      6.12 o 
  -3   4   7       47.33       60.50      9.79 o 
  -2   4   7      480.85      413.30     16.06 o 
  -1   4   7     9638.75     9471.41    214.98 o 
   0   4   7       56.79       93.93     11.09 o 
   1   4   7     8692.16     8481.13    190.04 o 
   2   4   7      608.35      574.26     21.95 o 
   3   4   7       84.95      102.71      7.43 o 
   4   4   7       75.70       77.39     10.29 o 
   5   4   7     1889.37     1843.34     48.49 o 
   6   4   7      891.96      890.35     37.72 o 
   7   4   7      650.22      644.67     40.64 o 
   8   4   7      368.76      402.73     42.35 o 
  -7   5   7      411.76      416.64     26.99 o 
  -6   5   7      228.40      251.53     20.92 o 
  -5   5   7     1189.34     1219.87     39.00 o 
  -4   5   7      120.31      127.33      9.64 o 
  -3   5   7     9040.48     9394.30    193.10 o 
  -2   5   7      975.25      869.47     19.58 o 
  -1   5   7     1070.98     1014.71     27.48 o 
   0   5   7       24.40       14.59      8.15 o 
   1   5   7     1023.67      967.25     27.18 o 
   2   5   7     1047.16      928.78     25.02 o 
   3   5   7     9696.01     9943.86    197.04 o 
   4   5   7      141.20      163.27     14.34 o 
   5   5   7      968.61      962.74     33.80 o 
   6   5   7      260.43      292.88     24.82 o 
   7   5   7      349.90      396.28     43.98 o 
   8   5   7       20.02       43.35     35.21 o 
  -7   6   7     1982.22     2009.43     65.12 o 
  -6   6   7       36.27       18.04     12.26 o 
  -5   6   7      306.90      317.38     19.02 o 
  -4   6   7      278.56      277.66     14.14 o 
  -3   6   7      185.07      190.37     12.30 o 
  -2   6   7       21.90       15.30      5.73 o 
  -1   6   7     3613.48     3518.24     71.07 o 
   0   6   7     1382.47     1388.73     36.42 o 
   1   6   7     2830.15     2702.08     57.01 o 
   2   6   7       14.20       10.54      7.12 o 
   3   6   7      241.27      231.10     17.08 o 
   4   6   7      242.44      235.41     18.99 o 
   5   6   7      301.69      335.33     24.67 o 
   6   6   7       44.25       27.01     13.96 o 
   7   6   7     2039.40     2070.22     69.50 o 
   8   6   7        5.26        9.32     22.11 o 
  -7   7   7        1.70       -2.87     11.33 o 
  -6   7   7      478.90      524.17     41.18 o 
  -5   7   7      550.14      526.71     34.68 o 
  -4   7   7      231.08      228.56     13.86 o 
  -3   7   7     7240.91     7381.49    202.07 o 
  -2   7   7      304.72      284.74     17.10 o 
  -1   7   7      633.58      607.24     16.43 o 
   0   7   7      478.39      438.89     15.90 o 
   1   7   7      395.44      362.23     19.70 o 
   2   7   7      309.81      303.97     21.07 o 
   3   7   7     7276.06     7231.62    161.66 o 
   4   7   7      257.98      301.71     22.14 o 
   5   7   7      570.03      545.16     33.14 o 
   6   7   7      384.26      414.29     39.06 o 
   7   7   7       15.91       19.98     12.18 o 
  -7   8   7      943.90     1054.37     61.68 o 
  -6   8   7       40.59       34.18     17.80 o 
  -5   8   7     1070.20     1070.30     48.94 o 
  -4   8   7      270.89      238.04     12.45 o 
  -3   8   7      275.06      270.69     17.29 o 
  -2   8   7      547.13      555.37     30.78 o 
  -1   8   7     1510.42     1507.00     35.03 o 
   0   8   7       48.20       56.03     11.58 o 
   1   8   7     2165.20     2194.32     54.19 o 
   2   8   7      428.50      461.73     24.49 o 
   3   8   7      244.91      249.79     19.82 o 
   4   8   7      320.75      344.61     24.57 o 
   5   8   7      707.44      728.32     40.91 o 
   6   8   7       20.32       20.31     20.24 o 
   7   8   7     1125.39     1199.92     49.96 o 
  -7   9   7       88.47      140.86     41.21 o 
  -6   9   7      526.08      534.78     36.41 o 
  -5   9   7      164.26      149.96     12.90 o 
  -4   9   7      230.23      234.62     19.75 o 
  -3   9   7     2441.70     2452.69     62.74 o 
  -2   9   7     1087.61     1049.44     45.64 o 
  -1   9   7      246.71      254.09     24.37 o 
   0   9   7     2715.70     2590.34     59.67 o 
   1   9   7      285.12      304.21     19.60 o 
   2   9   7     1158.85     1160.34     40.36 o 
   3   9   7     2719.80     2688.30     68.17 o 
   4   9   7      201.84      228.47     27.46 o 
   5   9   7      242.79      203.09     28.42 o 
   6   9   7      466.74      498.36     36.60 o 
   7   9   7      117.53      132.08     35.11 o 
  -7  10   7      153.52       41.14     92.43 o 
  -6  10   7       24.72       10.01     16.19 o 
  -5  10   7      269.80      247.24     24.52 o 
  -4  10   7     1072.19     1063.65     31.67 o 
  -3  10   7       11.39       13.55     14.51 o 
  -2  10   7      900.19      887.92     34.40 o 
  -1  10   7      809.25      775.18     51.63 o 
   0  10   7       46.06       53.08      8.23 o 
   1  10   7      959.25      962.63     42.41 o 
   2  10   7      852.93      867.01     32.76 o 
   3  10   7       20.88       36.01     13.97 o 
   4  10   7     1053.95     1076.42     43.67 o 
   5  10   7      259.40      289.26     32.80 o 
   6  10   7       46.90       29.17     16.56 o 
   7  10   7      165.28      209.26     40.25 o 
  -6  11   7      779.90      779.76     50.06 o 
  -5  11   7       81.28       89.62     26.22 o 
  -4  11   7       81.85       81.60     12.27 o 
  -3  11   7      350.75      332.15     19.33 o 
  -2  11   7     1390.27     1362.76     45.37 o 
  -1  11   7       51.46       43.57     16.96 o 
   0  11   7     1466.35     1575.46     46.17 o 
   1  11   7      100.14      105.83     12.20 o 
   2  11   7     1468.05     1404.22     46.96 o 
   3  11   7      269.54      264.21     24.66 o 
   4  11   7       74.76       68.61     23.49 o 
   5  11   7      142.11      134.17     30.51 o 
   6  11   7      899.27      958.32     51.16 o 
  -6  12   7       75.13       58.48     22.63 o 
  -5  12   7       20.65       11.25     18.99 o 
  -4  12   7      824.15      801.91     27.19 o 
  -3  12   7        2.96        7.34     11.59 o 
  -2  12   7     1581.09     1598.67     60.11 o 
  -1  12   7      133.08       57.60     25.55 o 
   0  12   7      160.34      128.34     22.62 o 
   1  12   7      166.83      179.26     21.38 o 
   2  12   7     1656.46     1671.31     59.10 o 
   3  12   7        0.94        6.26     13.59 o 
   4  12   7      765.27      820.38     44.57 o 
   5  12   7       12.35       10.68     15.37 o 
   6  12   7      104.58       82.99     22.19 o 
  -5  13   7       20.07       22.11     38.64 o 
  -4  13   7      247.96      233.41     19.80 o 
  -3  13   7       19.27       26.53     19.25 o 
  -2  13   7      792.72      872.21     51.95 o 
  -1  13   7       63.79       57.35     20.16 o 
   0  13   7     1320.72     1394.42     60.40 o 
   1  13   7       58.07       58.19     11.56 o 
   2  13   7      907.04      927.81     45.05 o 
   3  13   7       30.26       33.02     15.66 o 
   4  13   7      252.74      250.61     29.16 o 
   5  13   7       22.51       32.86     19.93 o 
  -5  14   7       63.51       68.34     27.12 o 
  -4  14   7      534.91      496.71     32.50 o 
  -3  14   7       19.75       22.92     14.53 o 
  -2  14   7     1156.75     1148.44     62.55 o 
  -1  14   7       67.06       38.47     21.40 o 
   0  14   7        6.08       11.35     16.61 o 
   1  14   7       63.71       57.17     20.65 o 
   2  14   7     1041.91     1060.11     41.13 o 
   3  14   7       16.99       29.41     15.84 o 
   4  14   7      521.26      513.87     47.55 o 
   5  14   7       38.01       20.07     28.55 o 
  -4  15   7       69.08       37.48     20.23 o 
  -3  15   7      951.25      958.51     45.13 o 
  -2  15   7      319.52      294.95     44.12 o 
  -1  15   7      156.40      197.82     39.62 o 
   0  15   7      844.20      860.77     45.99 o 
   1  15   7       82.91       86.90     27.19 o 
   2  15   7      277.14      357.48     44.91 o 
   3  15   7     1031.83     1079.35     52.48 o 
   4  15   7       65.61       54.89     34.89 o 
  -3  16   7       42.58       33.33     17.44 o 
  -2  16   7      217.39      255.45     28.24 o 
  -1  16   7      772.52      785.29     42.27 o 
   0  16   7       97.86      125.03     26.09 o 
   1  16   7      735.75      764.89     54.06 o 
   2  16   7      332.44      356.80     40.15 o 
   3  16   7       56.38       58.50     26.57 o 
  -1  17   7       11.36       17.25     17.73 o 
   0  17   7      939.39     1017.64     61.60 o 
   1  17   7       26.80       34.68     27.03 o 
   0   0   8     9767.30     8653.60    270.21 o 
   1   0   8     3313.45     3174.56     62.97 o 
   2   0   8      152.60      131.46     10.80 o 
   3   0   8        3.28       16.27      6.57 o 
   4   0   8     1105.76     1074.00     23.49 o 
   5   0   8       33.21       44.40      9.06 o 
   6   0   8      675.53      650.17     16.91 o 
   7   0   8     1818.44     1868.40     72.27 o 
   8   0   8      439.02      458.04     56.44 o 
  -8   1   8      511.02      503.85     54.97 o 
  -7   1   8        5.91       12.69     16.43 o 
  -6   1   8        9.25       19.49      7.44 o 
  -5   1   8      765.31      745.02     19.34 o 
  -4   1   8     2510.20     2420.55     44.24 o 
  -3   1   8     4729.87     4899.38     86.48 o 
  -2   1   8     3928.49     4050.69     76.04 o 
  -1   1   8      802.38      892.31     34.67 o 
   0   1   8      636.11      605.37     21.26 o 
   1   1   8     1244.36     1314.32     30.98 o 
   2   1   8     3546.85     3693.20     85.07 o 
   3   1   8     4300.74     4422.52     89.68 o 
   4   1   8     2635.52     2593.14     50.18 o 
   5   1   8      467.23      426.88     18.62 o 
   6   1   8       24.43       42.39     17.13 o 
   7   1   8       15.08       15.43     12.82 o 
   8   1   8      545.32      552.20     32.32 o 
  -8   2   8      401.37      335.12     35.28 o 
  -7   2   8      645.20      599.78     18.17 o 
  -6   2   8     1081.72     1104.07     29.76 o 
  -5   2   8      677.69      648.19     16.25 o 
  -4   2   8      964.60      987.97     25.53 o 
  -3   2   8     2686.58     2653.78     54.11 o 
  -2   2   8     4849.79     4752.11     99.72 o 
  -1   2   8     3267.67     3179.09     67.19 o 
   0   2   8     7002.45     6826.85    150.15 o 
   1   2   8     4292.67     4341.07     80.14 o 
   2   2   8     4679.41     4606.02     97.86 o 
   3   2   8     2600.59     2633.12     53.29 o 
   4   2   8     1422.14     1479.86     28.81 o 
   5   2   8      378.00      346.12     13.68 o 
   6   2   8      727.43      712.29     45.40 o 
   7   2   8      829.16      840.00     41.27 o 
   8   2   8      434.11      417.59     42.50 o 
  -8   3   8      265.02      249.19     25.96 o 
  -7   3   8      222.87      226.87     14.22 o 
  -6   3   8      527.15      560.31     33.40 o 
  -5   3   8     1080.60     1074.39     31.81 o 
  -4   3   8      560.32      562.18     19.48 o 
  -3   3   8     1152.94     1174.47     25.93 o 
  -2   3   8     2779.58     2628.66     55.04 o 
  -1   3   8     5688.64     5511.03    128.08 o 
   0   3   8      556.24      465.75     20.05 o 
   1   3   8     5849.82     5721.83    118.20 o 
   2   3   8     2223.92     2090.04     52.66 o 
   3   3   8     1133.03     1093.93     25.79 o 
   4   3   8      617.08      580.25     19.57 o 
   5   3   8      831.60      835.32     32.19 o 
   6   3   8      418.78      426.94     29.27 o 
   7   3   8      293.51      296.72     26.65 o 
   8   3   8      253.81      237.78     25.48 o 
  -7   4   8      189.73      177.43     17.53 o 
  -6   4   8      684.86      693.08     27.38 o 
  -5   4   8      892.64      851.09     33.65 o 
  -4   4   8     1555.90     1559.22     34.82 o 
  -3   4   8     5035.46     5071.54     95.54 o 
  -2   4   8     2754.12     2678.23     53.34 o 
  -1   4   8     1677.51     1704.93     42.73 o 
   0   4   8      189.74      187.54     14.52 o 
   1   4   8     1595.19     1614.46     46.19 o 
   2   4   8     2133.10     2015.54     46.82 o 
   3   4   8     5225.24     5249.16     96.79 o 
   4   4   8     1692.25     1684.04     31.28 o 
   5   4   8      713.73      700.39     28.41 o 
   6   4   8      638.87      636.59     35.42 o 
   7   4   8      212.93      224.88     22.41 o 
   8   4   8      178.45      159.28     22.87 o 
  -7   5   8      756.07      715.96     32.91 o 
  -6   5   8      217.36      224.19     17.10 o 
  -5   5   8      235.77      230.07     19.15 o 
  -4   5   8      566.02      549.71     20.25 o 
  -3   5   8      270.53      291.23     11.91 o 
  -2   5   8     1002.97     1070.20     36.29 o 
  -1   5   8     1583.14     1450.57     39.25 o 
   0   5   8     2252.64     2108.26     49.22 o 
   1   5   8     1462.06     1312.43     38.10 o 
   2   5   8      797.65      826.32     28.21 o 
   3   5   8      194.80      214.41     12.36 o 
   4   5   8      824.77      795.72     30.53 o 
   5   5   8      308.44      307.58     24.04 o 
   6   5   8      306.58      341.81     25.69 o 
   7   5   8      734.43      710.86     39.00 o 
   8   5   8      291.39      305.59     43.71 o 
  -7   6   8      373.67      354.63     45.85 o 
  -6   6   8       49.02       32.31     21.84 o 
  -5   6   8     1061.55     1026.72     30.37 o 
  -4   6   8     2959.57     2948.46     53.50 o 
  -3   6   8     3276.74     3285.44     60.22 o 
  -2   6   8     1780.88     1741.10     43.86 o 
  -1   6   8     1017.14      998.33     35.18 o 
   0   6   8       68.55       49.76     13.00 o 
   1   6   8     1216.04     1229.72     36.36 o 
   2   6   8     1840.44     1768.42     45.92 o 
   3   6   8     3021.56     2996.32     71.55 o 
   4   6   8     2517.27     2491.39     70.61 o 
   5   6   8      865.53      856.83     35.79 o 
   6   6   8       72.33       71.40     19.19 o 
   7   6   8      320.95      326.89     37.06 o 
   8   6   8      112.06       89.83     34.32 o 
  -7   7   8      198.16      234.59     66.65 o 
  -6   7   8     1393.48     1454.58     75.86 o 
  -5   7   8      675.85      738.61     58.26 o 
  -4   7   8      404.51      391.61      9.98 o 
  -3   7   8      348.60      335.41      8.49 o 
  -1   7   8      490.57      539.20     24.25 o 
   0   7   8     4927.23     4715.36     95.80 o 
   1   7   8      197.95      209.61     17.26 o 
   2   7   8      276.47      258.14     19.15 o 
   3   7   8      336.29      291.72     25.62 o 
   4   7   8      257.51      289.35     26.47 o 
   5   7   8      854.38      929.11     38.27 o 
   6   7   8     1682.98     1795.07     65.17 o 
   7   7   8      104.35       83.99     22.45 o 
  -7   8   8       91.76       78.70     25.42 o 
  -6   8   8      375.33      381.46     50.10 o 
  -5   8   8     1801.49     1793.17     75.42 o 
  -4   8   8     1664.41     1593.06     34.95 o 
  -3   8   8       96.81       99.04     13.35 o 
  -2   8   8     2099.20     2058.27     74.69 o 
  -1   8   8     5717.82     5458.10    136.12 o 
   0   8   8      685.55      647.34     21.16 o 
   1   8   8     6330.77     6108.77    150.25 o 
   2   8   8     2173.35     2102.60     54.82 o 
   3   8   8       36.94       56.38     19.96 o 
   4   8   8     1550.56     1546.59     56.32 o 
   5   8   8     1614.24     1579.21     79.85 o 
   6   8   8      327.78      346.42     48.05 o 
   7   8   8       77.72       71.98     19.19 o 
  -7   9   8       31.93      -36.62     49.25 o 
  -6   9   8      440.65      450.65     36.10 o 
  -5   9   8      902.24      849.51     35.18 o 
  -4   9   8      520.78      535.50     47.47 o 
  -3   9   8     2092.06     2133.88     49.77 o 
  -2   9   8      203.02      259.46     22.85 o 
  -1   9   8      234.51      244.05     15.92 o 
   0   9   8     2081.45     2108.23     66.16 o 
   1   9   8      124.86      132.21     17.15 o 
   2   9   8      264.12      266.31     20.03 o 
   3   9   8     1697.32     1678.46     61.38 o 
   4   9   8      521.32      553.70     31.35 o 
   5   9   8     1189.03     1244.35     52.62 o 
   6   9   8      384.70      401.64     34.65 o 
   7   9   8        2.79        3.22     21.84 o 
  -6  10   8      315.14      296.53     32.69 o 
  -5  10   8      682.66      603.28     74.20 o 
  -4  10   8      428.42      404.59     23.26 o 
  -3  10   8       22.88       28.99     15.79 o 
  -2  10   8      707.35      702.43     34.91 o 
  -1  10   8     1966.86     1922.45     97.33 o 
   0  10   8     5622.69     5634.08    139.59 o 
   1  10   8     2079.43     2051.39     64.76 o 
   2  10   8      478.79      479.12     32.75 o 
   3  10   8       18.25       31.94     16.39 o 
   4  10   8      643.11      645.38     33.56 o 
   5  10   8      603.35      604.27     40.48 o 
   6  10   8      250.80      236.57     33.12 o 
  -6  11   8      448.78      495.69     41.39 o 
  -5  11   8      560.06      551.95     52.12 o 
  -4  11   8     1225.79     1187.13     41.90 o 
  -3  11   8      574.43      600.21     36.86 o 
  -2  11   8       66.73       68.99     15.64 o 
  -1  11   8      628.33      660.47     40.85 o 
   0  11   8      307.25      306.30     13.85 o 
   1  11   8      613.02      604.62     25.38 o 
   2  11   8      104.95      100.44     19.16 o 
   3  11   8      872.00      930.22     45.18 o 
   4  11   8     1305.35     1386.90     61.37 o 
   5  11   8      409.01      454.71     38.42 o 
   6  11   8      333.01      381.18     40.65 o 
  -6  12   8      703.34      725.80     65.34 o 
  -5  12   8      411.67      439.28     52.56 o 
  -4  12   8       20.46       27.19     10.09 o 
  -3  12   8      303.74      283.09     27.01 o 
  -2  12   8        0.52        9.01     17.39 o 
  -1  12   8     2530.47     2508.71     75.31 o 
   0  12   8     1730.17     1813.94     44.77 o 
   1  12   8     1948.29     1949.30     57.27 o 
   2  12   8       24.32       33.73     13.22 o 
   3  12   8      352.02      350.29     31.97 o 
   4  12   8       42.56       43.57     20.95 o 
   5  12   8      449.23      457.44     43.80 o 
   6  12   8      726.83      821.93     58.33 o 
  -5  13   8      562.66      629.57     88.73 o 
  -4  13   8      209.89      191.50     15.97 o 
  -3  13   8      672.16      678.89     35.49 o 
  -2  13   8      737.89      765.77     55.27 o 
  -1  13   8      687.00      717.37     41.08 o 
   0  13   8       57.63       50.38     23.61 o 
   1  13   8      534.51      506.83     29.14 o 
   2  13   8      829.32      845.45     35.73 o 
   3  13   8      918.04      962.69     45.06 o 
   4  13   8      135.18      136.59     27.36 o 
   5  13   8      385.02      394.24     39.64 o 
  -4  14   8      321.37      319.79     34.24 o 
  -3  14   8       48.08       81.26     21.02 o 
  -2  14   8     1093.87     1172.85     51.05 o 
  -1  14   8      848.91      853.77     47.49 o 
   0  14   8       58.01       67.03     21.96 o 
   1  14   8      643.73      699.99     53.79 o 
   2  14   8      982.04      993.29     46.86 o 
   3  14   8       95.98       96.33     25.01 o 
   4  14   8      351.24      379.67     33.51 o 
  -4  15   8       47.03       26.52     19.98 o 
  -3  15   8      441.47      445.21     31.55 o 
  -2  15   8      405.08      367.90     35.82 o 
  -1  15   8      228.87      243.40     27.55 o 
   0  15   8      678.52      778.49     49.51 o 
   1  15   8      255.20      277.53     37.80 o 
   2  15   8      533.47      531.45     31.33 o 
   3  15   8      408.81      471.47     41.91 o 
   4  15   8       63.94       82.17     21.49 o 
  -2  16   8      296.18      315.79     38.62 o 
  -1  16   8      179.45      189.54     36.45 o 
   0  16   8      125.52      147.56     36.56 o 
   1  16   8      192.98      196.20     39.65 o 
   2  16   8      251.32      278.61     76.78 o 
   1   0   9     4573.06     4314.69     94.80 o 
   2   0   9       23.74       38.35      9.46 o 
   3   0   9     1134.98     1105.32     29.35 o 
   4   0   9       13.84       33.26     11.16 o 
   5   0   9     1359.52     1282.31     30.57 o 
   6   0   9       56.96       53.30     10.86 o 
   7   0   9       34.47       29.66     17.52 o 
   8   0   9        7.27       20.34     17.86 o 
  -8   1   9        7.31      -15.22     15.22 o 
  -7   1   9      815.36      846.38     39.43 o 
  -6   1   9      252.05      240.74     13.29 o 
  -5   1   9     2249.69     2295.59     43.41 o 
  -4   1   9      279.38      271.66     15.40 o 
  -3   1   9     1861.50     1903.43     38.87 o 
  -2   1   9      874.70      870.30     26.06 o 
  -1   1   9     2787.42     2891.51     59.42 o 
   0   1   9      303.84      412.57     18.09 o 
   1   1   9     2575.57     2621.75     57.22 o 
   2   1   9     1130.51     1115.73     28.08 o 
   3   1   9     1918.84     1983.88     51.72 o 
   4   1   9      267.28      270.44     12.57 o 
   5   1   9     2360.79     2448.47     51.34 o 
   6   1   9      206.85      170.69     14.28 o 
   7   1   9      764.69      808.30     45.18 o 
   8   1   9        7.77      -15.61     22.84 o 
  -8   2   9      151.66      122.37     25.36 o 
  -7   2   9      158.05      133.26     20.55 o 
  -6   2   9      800.57      839.06     27.11 o 
  -5   2   9     1962.63     1864.55     40.84 o 
  -4   2   9      137.06      159.07     10.73 o 
  -3   2   9     1061.20     1011.04     28.56 o 
  -2   2   9      120.73      105.74     11.29 o 
  -1   2   9     3855.00     3991.24     90.97 o 
   0   2   9     1223.63     1264.70     39.47 o 
   1   2   9     4193.33     4420.84     95.99 o 
   2   2   9       28.20       21.63     11.76 o 
   3   2   9     1266.25     1216.72     29.88 o 
   4   2   9      231.07      241.85     13.93 o 
   5   2   9     1739.00     1636.96     34.81 o 
   6   2   9      648.43      680.58     38.53 o 
   7   2   9      152.64      149.51     21.72 o 
   8   2   9      184.02      174.06     26.34 o 
  -8   3   9       61.22       71.06     27.45 o 
  -7   3   9      428.82      435.32     24.78 o 
  -6   3   9        2.07        0.37     11.22 o 
  -5   3   9     1355.48     1297.89     24.00 o 
  -4   3   9     2327.75     2344.56     47.27 o 
  -3   3   9      793.51      813.08     21.33 o 
  -2   3   9     1090.42     1037.51     30.41 o 
  -1   3   9     3565.90     3531.38     95.18 o 
   0   3   9      755.18      688.22     25.67 o 
   1   3   9     3538.24     3458.27     94.83 o 
   2   3   9      851.05      853.62     34.94 o 
   3   3   9      766.07      807.82     24.47 o 
   4   3   9     2347.98     2336.80     44.06 o 
   5   3   9     1207.02     1161.05     26.70 o 
   6   3   9        2.60      -11.64     16.76 o 
   7   3   9      453.86      507.52     32.90 o 
   8   3   9      160.91      159.90     20.83 o 
  -7   4   9       26.13       34.80     12.19 o 
  -6   4   9     1511.15     1566.77     53.72 o 
  -5   4   9      320.08      302.23     11.84 o 
  -4   4   9      616.66      597.91     18.66 o 
  -3   4   9     1619.13     1582.70     33.64 o 
  -2   4   9      210.06      209.49     15.66 o 
  -1   4   9      224.05      231.77     16.93 o 
   0   4   9     7090.99     7076.92    159.50 o 
   1   4   9      376.50      408.44     20.69 o 
   2   4   9      304.11      315.37     16.80 o 
   3   4   9     1440.86     1406.51     34.27 o 
   4   4   9      905.93      879.03     24.95 o 
   5   4   9      508.41      518.40     25.87 o 
   6   4   9     1212.02     1282.53     70.73 o 
   7   4   9       52.57       50.22     21.39 o 
   8   4   9      360.44      339.53     28.80 o 
  -7   5   9      334.18      358.68     20.63 o 
  -6   5   9       65.67       54.18     17.60 o 
  -5   5   9      278.06      281.44     17.60 o 
  -4   5   9     4068.29     4103.57     85.48 o 
  -3   5   9      240.44      245.66     13.07 o 
  -2   5   9     1552.68     1483.22     48.32 o 
  -1   5   9     2777.19     2651.20     69.14 o 
   0   5   9       18.58       38.34     11.18 o 
   1   5   9     3134.28     3023.44     78.09 o 
   2   5   9     1352.20     1329.31     39.85 o 
   3   5   9      321.40      322.66     15.51 o 
   4   5   9     4161.93     4170.22     79.63 o 
   5   5   9      240.19      235.76     21.12 o 
   6   5   9       73.71       66.20     18.82 o 
   7   5   9      288.27      318.33     33.46 o 
   8   5   9      208.49      240.03     43.01 o 
  -7   6   9       35.65       24.48     18.45 o 
  -6   6   9      616.85      635.36     27.37 o 
  -5   6   9      410.82      396.81     18.94 o 
  -4   6   9     1078.88     1101.15     24.38 o 
  -3   6   9      605.44      586.65     22.84 o 
  -1   6   9     1201.81     1209.61     36.85 o 
   0   6   9     5406.98     5352.19    125.05 o 
   1   6   9     1053.80     1060.29     35.86 o 
   2   6   9      344.19      363.92     17.74 o 
   3   6   9      608.18      608.57     20.62 o 
   4   6   9      929.01      949.59     42.19 o 
   5   6   9      434.96      385.37     28.02 o 
   6   6   9      870.27      942.85     43.30 o 
   7   6   9       47.89       29.25     17.09 o 
  -7   7   9       72.27       35.57     19.84 o 
  -6   7   9      208.74      207.40     51.04 o 
  -5   7   9      799.77      702.16     36.99 o 
  -4   7   9     4051.17     4006.73     72.52 o 
  -3   7   9     1413.45     1420.17     31.55 o 
  -2   7   9     3178.67     3141.87     95.38 o 
  -1   7   9      466.13      429.90     24.14 o 
   0   7   9     2105.91     2097.34     64.31 o 
   1   7   9      410.16      408.65     20.51 o 
   2   7   9     3985.75     3908.43     80.43 o 
   3   7   9     1597.12     1612.73     50.32 o 
   4   7   9     3357.96     3284.18    112.78 o 
   5   7   9      764.95      776.50     39.41 o 
   6   7   9      271.59      263.89     31.94 o 
   7   7   9       52.07       48.84     30.26 o 
  -7   8   9      132.53       98.67     25.89 o 
  -6   8   9      286.73      247.92     47.37 o 
  -5   8   9      374.65      327.84      9.02 o 
  -4   8   9     1732.91     1699.32     47.19 o 
  -3   8   9      428.19      440.98     29.56 o 
  -2   8   9     4698.70     4658.94     74.06 o 
  -1   8   9     3881.34     3846.38     84.13 o 
   0   8   9      211.97      194.71     12.68 o 
   1   8   9     3697.60     3617.81     96.87 o 
   2   8   9     4721.10     4695.89    127.19 o 
   3   8   9      252.23      236.07     23.96 o 
   4   8   9     1704.09     1743.02     61.25 o 
   5   8   9      456.50      497.88     31.28 o 
   6   8   9      504.94      550.69     38.19 o 
   7   8   9      127.78      120.69     24.55 o 
  -7   9   9      628.37      584.22     53.61 o 
  -6   9   9      602.78      609.35     45.42 o 
  -5   9   9      261.31      220.92     18.65 o 
  -4   9   9      215.28      213.48     20.69 o 
  -3   9   9      189.01      181.26     19.01 o 
  -2   9   9     4386.34     4407.50    146.88 o 
  -1   9   9     1731.60     1716.20     37.20 o 
   0   9   9      416.05      431.63     18.21 o 
   1   9   9     1871.91     1824.97     53.91 o 
   2   9   9     4722.52     4738.45    128.64 o 
   3   9   9      179.00      194.42     21.94 o 
   4   9   9      161.30      170.19     25.36 o 
   5   9   9      276.27      303.66     26.10 o 
   6   9   9      595.97      607.52     48.56 o 
   7   9   9      508.51      499.57     44.42 o 
  -6  10   9      532.44      594.64     53.04 o 
  -5  10   9      464.84      484.27     50.65 o 
  -4  10   9      137.13      120.48     14.51 o 
  -3  10   9     2097.71     2113.74     64.86 o 
  -2  10   9      942.68      932.56     49.92 o 
  -1  10   9       52.37       46.31      6.17 o 
   0  10   9      212.25      179.40     19.44 o 
   1  10   9      104.37       74.97     12.76 o 
   2  10   9     1009.99      975.01     38.02 o 
   3  10   9     1826.63     1884.50     62.51 o 
   4  10   9      202.59      215.53     22.49 o 
   5  10   9      654.25      723.62     54.79 o 
   6  10   9      449.85      495.51     53.37 o 
  -6  11   9       79.14       63.22     28.96 o 
  -5  11   9      150.23      166.12     59.87 o 
  -4  11   9      138.10      135.60     12.96 o 
  -3  11   9      325.95      325.10     21.44 o 
  -2  11   9      467.30      459.92     36.48 o 
  -1  11   9     3484.71     3508.16    123.94 o 
   0  11   9        1.17       -4.40      9.43 o 
   1  11   9     3562.11     3550.18    104.81 o 
   2  11   9      370.45      399.48     27.26 o 
   3  11   9      314.15      305.55     27.02 o 
   4  11   9      168.38      162.19     27.42 o 
   5  11   9      147.82      142.92     28.85 o 
   6  11   9       95.96      102.59     24.90 o 
  -5  12   9      220.59      304.81     38.77 o 
  -4  12   9       13.60       28.22     11.11 o 
  -3  12   9     2527.15     2595.38     97.30 o 
  -2  12   9      116.30      119.68     25.51 o 
  -1  12   9      285.25      273.09     31.00 o 
   0  12   9      689.54      689.59     24.40 o 
   1  12   9      109.05      107.33     15.42 o 
   2  12   9      160.78      177.82     20.14 o 
   3  12   9     2846.97     2969.89     98.05 o 
   4  12   9        9.86       11.19     16.76 o 
   5  12   9      116.82      145.28     31.34 o 
  -5  13   9      449.14      531.88     56.87 o 
  -4  13   9       35.05       25.06     11.29 o 
  -3  13   9      197.35      217.87     21.28 o 
  -2  13   9      178.89      178.99     23.88 o 
  -1  13   9     1707.13     1768.31     66.81 o 
   0  13   9      247.84      193.78     43.13 o 
   1  13   9     1380.46     1410.31     55.28 o 
   2  13   9      152.86      154.94     19.80 o 
   3  13   9      236.50      236.98     28.87 o 
   4  13   9       25.56       46.41     20.15 o 
   5  13   9      494.40      541.32     49.32 o 
  -4  14   9      336.16      308.61     35.16 o 
  -3  14   9      635.01      630.78     36.87 o 
  -2  14   9      329.19      341.65     36.89 o 
  -1  14   9      778.71      776.56     56.55 o 
   0  14   9        5.99        4.43     15.89 o 
   1  14   9      809.01      796.75     29.71 o 
   2  14   9      425.36      465.09     33.62 o 
   3  14   9      663.64      674.25     37.47 o 
   4  14   9      307.07      301.16     36.45 o 
  -3  15   9      134.84      107.73     23.19 o 
  -2  15   9      294.06      362.86     33.28 o 
  -1  15   9      550.49      610.93     78.17 o 
   0  15   9       50.32       46.09     24.68 o 
   1  15   9      745.58      822.60     56.58 o 
   2  15   9      255.01      263.79     24.45 o 
   3  15   9       97.99       96.60     21.97 o 
  -2  16   9      209.38      171.39     31.52 o 
  -1  16   9      505.94      640.72     47.71 o 
   0  16   9      626.85      598.24     51.35 o 
   1  16   9      591.44      724.40     51.32 o 
   2  16   9      224.88      244.03     36.38 o 
   0   0  10     1042.26      971.10     70.53 o 
   1   0  10      704.89      761.47     27.79 o 
   2   0  10     7071.69     6865.53    162.22 o 
   3   0  10      380.64      363.78     17.87 o 
   4   0  10     2010.15     2025.18     43.36 o 
   5   0  10      160.27      157.93     10.75 o 
   6   0  10     1151.70     1120.29     40.09 o 
   7   0  10      324.88      406.72     31.11 o 
   8   0  10      217.52      207.92     31.44 o 
  -8   1  10      825.23      872.90     46.93 o 
  -7   1  10      364.88      353.90     29.46 o 
  -6   1  10      834.96      804.24     27.54 o 
  -5   1  10      680.61      657.54     20.63 o 
  -4   1  10      391.24      389.65     17.99 o 
  -3   1  10     3388.41     3299.94     72.72 o 
  -2   1  10     3164.86     3004.31     69.94 o 
  -1   1  10      300.59      262.81     20.36 o 
   0   1  10     1028.37     1046.33     31.07 o 
   1   1  10      248.90      205.00     15.67 o 
   2   1  10     3779.32     3730.93     77.84 o 
   3   1  10     3941.49     3908.55     87.48 o 
   4   1  10      366.04      380.53     17.96 o 
   5   1  10      461.80      427.14     17.65 o 
   6   1  10      835.87      795.53     17.64 o 
   7   1  10      315.19      290.63     29.64 o 
   8   1  10      812.75      914.34     59.76 o 
  -8   2  10      569.97      579.46     43.27 o 
  -7   2  10      311.26      331.34     29.15 o 
  -6   2  10      443.71      446.99     24.27 o 
  -5   2  10      632.50      636.09     18.20 o 
  -4   2  10     1119.57     1123.30     31.67 o 
  -3   2  10     2879.35     2858.02     60.63 o 
  -2   2  10     3078.21     3068.06     79.34 o 
  -1   2  10      799.58      798.49     24.61 o 
   0   2  10     6750.47     6692.14    150.29 o 
   1   2  10      430.12      435.33     25.32 o 
   2   2  10     2935.43     2887.28     72.01 o 
   3   2  10     2664.19     2594.11     59.22 o 
   4   2  10      795.08      800.96     26.67 o 
   5   2  10      609.87      602.99     22.71 o 
   6   2  10      558.69      532.49     24.73 o 
   7   2  10      398.21      441.95     33.64 o 
   8   2  10      544.48      531.56     47.39 o 
  -8   3  10      115.20      108.09     23.47 o 
  -7   3  10     1227.57     1200.83     41.82 o 
  -6   3  10      707.10      713.00     35.63 o 
  -5   3  10      169.09      174.01     10.43 o 
  -4   3  10     2582.36     2638.80     53.95 o 
  -3   3  10      872.44      826.03     24.90 o 
  -2   3  10      810.51      757.03     28.20 o 
  -1   3  10     2364.80     2282.17     56.99 o 
   0   3  10     2314.29     2459.45     58.88 o 
   1   3  10     2786.86     2738.85     60.95 o 
   2   3  10     1066.42     1042.85     29.71 o 
   3   3  10     1064.63     1012.15     28.87 o 
   4   3  10     2901.11     2938.01     65.02 o 
   5   3  10       45.15       41.58     13.16 o 
   6   3  10      570.43      571.77     28.17 o 
   7   3  10     1145.84     1147.42     55.59 o 
   8   3  10      115.61      113.87     22.52 o 
  -7   4  10      126.07       86.12     17.93 o 
  -6   4  10      368.59      403.72     26.43 o 
  -5   4  10      537.00      560.31     20.42 o 
  -4   4  10      439.14      459.61     19.30 o 
  -3   4  10     3127.27     3108.53     76.69 o 
  -2   4  10      501.89      458.70     21.27 o 
  -1   4  10     1954.86     1980.13     56.10 o 
   0   4  10     3713.76     3721.49     91.13 o 
   1   4  10     2100.06     2157.38     53.08 o 
   2   4  10      253.40      224.28     18.29 o 
   3   4  10     3277.92     3184.40     74.37 o 
   4   4  10      543.24      573.22     18.34 o 
   5   4  10      541.55      566.28     19.73 o 
   6   4  10      335.97      346.56     26.72 o 
   7   4  10       76.61       47.37     24.95 o 
  -7   5  10      404.27      390.28     32.72 o 
  -6   5  10      584.99      604.71     27.81 o 
  -5   5  10     1604.62     1568.65     40.63 o 
  -4   5  10      464.87      444.09     23.50 o 
  -3   5  10      390.42      408.58     15.20 o 
  -2   5  10      794.26      793.10     29.27 o 
  -1   5  10     1836.39     1803.89     51.32 o 
   0   5  10     2783.48     2818.76     69.64 o 
   1   5  10     2109.56     2074.27     52.85 o 
   2   5  10      738.60      728.44     33.80 o 
   3   5  10      269.53      261.54     16.83 o 
   4   5  10      441.50      433.86     17.01 o 
   5   5  10     1643.51     1653.70     54.60 o 
   6   5  10      448.44      425.98     29.32 o 
   7   5  10      495.47      543.33     37.18 o 
  -7   6  10       35.24       14.05     28.53 o 
  -6   6  10      336.72      296.70     19.83 o 
  -5   6  10      720.44      648.24     19.60 o 
  -4   6  10     1307.70     1343.40     35.37 o 
  -3   6  10     1771.20     1727.46     37.46 o 
  -2   6  10      367.98      376.18     21.32 o 
  -1   6  10     2766.57     2664.19     69.29 o 
   0   6  10        6.70       21.65     12.13 o 
   1   6  10     2645.48     2573.36     79.49 o 
   2   6  10      198.59      233.56     20.00 o 
   3   6  10     1975.53     1954.15     45.58 o 
   4   6  10     1544.51     1570.77     53.76 o 
   5   6  10      729.89      704.99     38.43 o 
   6   6  10      287.64      334.26     33.69 o 
   7   6  10       45.20       29.76     18.16 o 
  -7   7  10      327.71      304.24     31.79 o 
  -6   7  10      432.92      407.82     47.92 o 
  -5   7  10     1117.06     1092.95     20.55 o 
  -4   7  10      198.07      193.18     11.78 o 
  -3   7  10       98.04       97.92      7.94 o 
  -2   7  10        2.76        4.44     12.33 o 
  -1   7  10     2965.41     2988.78     76.88 o 
   0   7  10     3962.07     3851.55     99.24 o 
   1   7  10     2415.58     2455.04     76.43 o 
   2   7  10       32.78       33.00     13.27 o 
   3   7  10       82.95       69.63     13.26 o 
   4   7  10      145.39      136.86     23.74 o 
   5   7  10      999.63     1072.56     58.21 o 
   6   7  10      473.57      490.86     46.33 o 
   7   7  10      352.63      435.62     45.44 o 
  -7   8  10       75.11       52.37     20.84 o 
  -6   8  10       61.83       90.36     22.09 o 
  -5   8  10      784.92      680.97     21.28 o 
  -4   8  10      873.06      739.38     52.00 o 
  -3   8  10     1988.53     2016.86     36.52 o 
  -2   8  10     2110.17     2130.98     42.18 o 
  -1   8  10      742.64      723.89     33.24 o 
   0   8  10       74.47       82.35     11.19 o 
   1   8  10      627.54      566.20     24.79 o 
   2   8  10     1938.09     1874.97     72.71 o 
   3   8  10     2227.94     2270.02     75.00 o 
   4   8  10     1189.38     1180.76     41.52 o 
   5   8  10      668.79      645.93     42.62 o 
   6   8  10       10.05       15.18     23.10 o 
   7   8  10       68.15       69.71     22.83 o 
  -6   9  10      123.24      108.37     34.57 o 
  -5   9  10      386.15      431.93     41.30 o 
  -4   9  10      848.94      829.21     41.41 o 
  -3   9  10     1246.82     1205.26     47.81 o 
  -2   9  10     1218.91     1195.05     50.41 o 
  -1   9  10      963.71      927.67     24.68 o 
   0   9  10      151.09      156.37     13.84 o 
   1   9  10     1377.60     1364.00     47.86 o 
   2   9  10     1122.21     1108.67     42.03 o 
   3   9  10     1223.66     1214.06     52.53 o 
   4   9  10      777.81      766.22     47.11 o 
   5   9  10      274.01      291.81     33.45 o 
   6   9  10      168.51      169.84     29.00 o 
  -6  10  10      449.61      455.92     47.71 o 
  -5  10  10      166.03      147.66     34.83 o 
  -4  10  10      177.91      171.42     22.71 o 
  -3  10  10      812.46      860.75     50.03 o 
  -2  10  10      765.90      784.99     45.56 o 
  -1  10  10      920.84      893.74     47.37 o 
   0  10  10     1843.41     1905.08     49.77 o 
   1  10  10     1084.44     1093.14     56.96 o 
   2  10  10      676.14      690.33     38.46 o 
   3  10  10      627.20      636.97     39.49 o 
   4  10  10      224.12      234.88     25.21 o 
   5  10  10      187.54      192.35     27.84 o 
   6  10  10      512.46      551.11     45.25 o 
  -6  11  10        8.94       16.74     19.13 o 
  -5  11  10      177.19      184.37     39.66 o 
  -4  11  10      749.78      694.81     33.40 o 
  -3  11  10      336.13      331.62     22.47 o 
  -2  11  10     1085.35     1117.12     55.16 o 
  -1  11  10       63.75       67.38     23.43 o 
   0  11  10       18.76       20.89     12.83 o 
   1  11  10       45.49       26.59     19.66 o 
   2  11  10     1013.71     1006.37     43.83 o 
   3  11  10      302.10      326.85     32.67 o 
   4  11  10      850.97      868.36     43.67 o 
   5  11  10      216.28      255.85     38.69 o 
   6  11  10       16.20      -17.60     31.00 o 
  -5  12  10       74.12       93.38     33.04 o 
  -4  12  10       59.05       34.56     13.65 o 
  -3  12  10       81.06       93.53     20.05 o 
  -2  12  10      367.63      395.87     28.34 o 
  -1  12  10      306.25      341.16     38.50 o 
   0  12  10     1782.15     1704.47     56.14 o 
   1  12  10      365.90      378.48     31.05 o 
   2  12  10      266.86      304.84     32.69 o 
   3  12  10       61.37       53.25     19.45 o 
   4  12  10       71.62       49.50     28.16 o 
   5  12  10       90.61      102.25     28.63 o 
  -4  13  10      707.88      620.61     38.45 o 
  -3  13  10      416.44      416.64     41.12 o 
  -2  13  10      389.51      397.70     40.77 o 
  -1  13  10       88.28       70.93     26.95 o 
   0  13  10       66.51       55.58     12.12 o 
   1  13  10       78.77       66.30     18.32 o 
   2  13  10      470.86      492.00     30.48 o 
   3  13  10      428.52      453.91     42.93 o 
   4  13  10      633.43      660.72     43.53 o 
  -4  14  10        1.32      -12.70     12.70 o 
  -3  14  10      178.18      206.84     31.51 o 
  -2  14  10      216.72      239.97     25.20 o 
  -1  14  10      189.23      216.32     44.48 o 
   0  14  10     1487.18     1617.80     79.53 o 
   1  14  10      311.68      298.43     32.82 o 
   2  14  10      145.83      110.29     19.75 o 
   3  14  10      122.13      134.16     31.41 o 
   4  14  10        8.35       13.06     17.45 o 
  -3  15  10      300.49      325.28     28.45 o 
  -2  15  10      189.42      212.62     28.68 o 
  -1  15  10      217.12      251.98     37.95 o 
   0  15  10      465.48      599.80     52.00 o 
   1  15  10      286.53      313.91     36.88 o 
   2  15  10      140.12      157.77     20.48 o 
   3  15  10      258.49      281.51     35.95 o 
  -1  16  10      210.43      196.96     31.66 o 
   0  16  10        8.98       -5.71     18.40 o 
   1  16  10      299.88      265.09     38.42 o 
   1   0  11     6614.25     6479.27    149.90 o 
   2   0  11     2636.99     2577.98     71.72 o 
   3   0  11      657.92      652.33     29.08 o 
   4   0  11     1482.93     1534.55     39.63 o 
   5   0  11      164.84      179.75     13.09 o 
   6   0  11      190.60      220.68     13.13 o 
   7   0  11        9.34       -3.24     14.40 o 
  -7   1  11       57.64       48.36     17.52 o 
  -6   1  11     1020.05      946.78     26.91 o 
  -5   1  11     1384.92     1490.45     43.20 o 
  -4   1  11     1418.91     1422.54     34.28 o 
  -3   1  11     1032.02     1007.66     37.84 o 
  -2   1  11     1297.64     1330.25     43.70 o 
  -1   1  11      450.72      453.25     24.23 o 
   0   1  11     2052.12     1841.07     48.42 o 
   1   1  11      702.69      701.47     31.24 o 
   2   1  11      909.13      915.73     35.79 o 
   3   1  11     1310.49     1258.16     35.80 o 
   4   1  11     1095.21     1102.36     37.53 o 
   5   1  11     1301.33     1373.91     33.79 o 
   6   1  11     1371.20     1316.99     38.91 o 
   7   1  11       17.53       13.57     18.38 o 
  -7   2  11      183.84      146.70     22.98 o 
  -6   2  11      128.89      124.12     10.10 o 
  -5   2  11      130.46      152.12     11.55 o 
  -4   2  11     2907.07     3011.01     64.97 o 
  -3   2  11      193.46      228.91     19.21 o 
  -2   2  11     2941.93     2890.32     74.51 o 
  -1   2  11      911.63      850.47     30.25 o 
   0   2  11     5139.12     4947.46    132.44 o 
   1   2  11      871.44      808.95     30.59 o 
   2   2  11     4288.12     4231.87     94.81 o 
   3   2  11       88.25      110.44     14.58 o 
   4   2  11     2621.96     2710.55     61.61 o 
   5   2  11      176.94      170.33     14.87 o 
   6   2  11       97.82      123.10     15.52 o 
   7   2  11      185.83      143.64     42.14 o 
  -7   3  11      210.61      204.06     33.04 o 
  -6   3  11      777.93      789.38     33.86 o 
  -5   3  11      182.65      202.22     12.79 o 
  -4   3  11     2107.40     2024.35     45.19 o 
  -3   3  11     2013.54     2016.18     49.68 o 
  -2   3  11       49.10       56.13     11.75 o 
  -1   3  11      740.35      723.20     36.44 o 
   0   3  11     5577.97     5385.48    144.46 o 
   1   3  11     1183.10     1194.05     41.09 o 
   2   3  11       14.80       23.06     12.58 o 
   3   3  11     1611.03     1680.56     54.50 o 
   4   3  11     1743.80     1692.59     46.43 o 
   5   3  11      335.10      336.36     13.58 o 
   6   3  11      997.05     1041.13     44.89 o 
   7   3  11      286.15      280.13     30.80 o 
  -7   4  11      297.08      242.94     19.18 o 
  -6   4  11      203.51      218.58     22.30 o 
  -5   4  11      855.07      853.70     29.27 o 
  -4   4  11     1775.24     1792.05     39.45 o 
  -3   4  11      377.84      379.74     27.84 o 
  -2   4  11      594.74      603.43     29.19 o 
  -1   4  11     2614.73     2556.25     82.64 o 
   0   4  11     1137.02     1042.75     44.71 o 
   1   4  11     3223.64     3181.77     87.11 o 
   2   4  11      911.16      911.47     32.40 o 
   3   4  11      439.34      416.01     27.05 o 
   4   4  11     1492.07     1521.99     40.07 o 
   5   4  11      988.75      992.67     29.69 o 
   6   4  11      308.32      338.99     31.36 o 
   7   4  11      249.73      266.70     31.28 o 
  -7   5  11      133.48      157.78     17.75 o 
  -6   5  11      150.76      183.46     20.29 o 
  -5   5  11      473.01      496.12     16.92 o 
  -4   5  11      469.47      427.74     21.63 o 
  -3   5  11     1566.52     1551.69     38.93 o 
  -2   5  11      508.52      508.52     29.32 o 
  -1   5  11     1195.15     1216.91     45.74 o 
   0   5  11      609.26      651.24     29.54 o 
   1   5  11     1108.91     1096.16     42.99 o 
   2   5  11      627.37      628.06     27.72 o 
   3   5  11     1137.42     1099.81     37.20 o 
   4   5  11      523.59      486.41     22.98 o 
   5   5  11      708.37      743.30     34.71 o 
   6   5  11      188.11      205.73     22.76 o 
   7   5  11      189.15      185.32     47.92 o 
  -7   6  11      574.29      575.72     49.28 o 
  -6   6  11      122.35      113.74     20.17 o 
  -5   6  11     1748.00     1731.13     40.01 o 
  -4   6  11       39.89       58.34     10.77 o 
  -3   6  11      892.95      897.52     25.83 o 
  -2   6  11      784.43      792.33     34.58 o 
  -1   6  11     1999.19     2046.30     68.96 o 
   0   6  11       24.59        7.62     11.70 o 
   1   6  11     2506.62     2548.11     67.14 o 
   2   6  11      902.60      903.24     37.23 o 
   3   6  11      819.41      798.14     35.91 o 
   4   6  11       62.26       86.09     11.28 o 
   5   6  11     1580.88     1637.19     59.91 o 
   6   6  11       82.72       67.71     19.44 o 
   7   6  11      644.88      700.37     47.83 o 
  -7   7  11       29.28       32.90     21.97 o 
  -6   7  11      207.31      199.67     31.31 o 
  -5   7  11      185.40      156.20      7.96 o 
  -4   7  11       42.40       24.58     10.04 o 
  -3   7  11     2459.91     2433.23     56.33 o 
  -2   7  11     1417.50     1466.26     46.74 o 
  -1   7  11      913.35      885.24     42.41 o 
   0   7  11     1638.67     1601.17     58.29 o 
   1   7  11      893.15      866.89     48.51 o 
   2   7  11     1056.58     1060.75     41.80 o 
   3   7  11     2493.54     2430.60     63.69 o 
   4   7  11      126.16      140.68     17.44 o 
   5   7  11      272.47      306.44     27.11 o 
   6   7  11      254.43      251.90     30.38 o 
   7   7  11       40.06       26.36     29.03 o 
  -6   8  11      171.00      198.33     59.65 o 
  -5   8  11      196.40      160.96     18.05 o 
  -4   8  11      692.00      646.61     31.13 o 
  -3   8  11      109.86      108.54     11.04 o 
  -2   8  11       51.06       39.02     17.48 o 
  -1   8  11     3619.05     3604.96    117.16 o 
   0   8  11      406.05      418.86     39.43 o 
   1   8  11     3321.72     3351.85     80.22 o 
   2   8  11      121.20      127.21     14.68 o 
   3   8  11      161.40      178.94     21.43 o 
   4   8  11      782.78      817.04     42.58 o 
   5   8  11      251.13      265.18     28.26 o 
   6   8  11      140.96      122.43     29.66 o 
  -6   9  11      882.54      874.46     64.06 o 
  -5   9  11      474.82      421.94     47.22 o 
  -4   9  11       36.88       55.64     15.01 o 
  -3   9  11     1478.77     1507.77     56.55 o 
  -2   9  11      163.69      155.23      6.30 o 
  -1   9  11      107.06       95.68      9.49 o 
   0   9  11     1630.00     1643.76     43.35 o 
   1   9  11      114.54      103.84     17.23 o 
   2   9  11       62.64       61.26     22.14 o 
   3   9  11     1384.75     1393.65     55.27 o 
   4   9  11      113.28      116.99     22.59 o 
   5   9  11      445.75      448.34     35.82 o 
   6   9  11      948.77     1042.64     61.86 o 
  -6  10  11      123.97      124.59     32.95 o 
  -5  10  11       87.95      112.99     45.57 o 
  -4  10  11      540.56      508.37     30.66 o 
  -3  10  11      537.96      525.72     38.29 o 
  -2  10  11     2368.24     2466.49     93.21 o 
  -1  10  11      911.72      896.22     37.62 o 
   0  10  11       51.68       31.25     14.99 o 
   1  10  11      677.81      677.49     35.51 o 
   2  10  11     2543.00     2585.46     86.00 o 
   3  10  11      606.61      609.78     36.02 o 
   4  10  11      339.76      338.58     54.38 o 
   5  10  11      137.24      143.27     26.11 o 
   6  10  11      164.45      161.68     38.89 o 
  -5  11  11       41.35       50.57     32.59 o 
  -4  11  11      213.13      196.77     22.24 o 
  -3  11  11      128.62      162.07     22.85 o 
  -2  11  11      925.27      950.28     66.15 o 
  -1  11  11      333.64      291.99     27.66 o 
   0  11  11      453.45      413.29     28.55 o 
   1  11  11      434.61      446.54     23.32 o 
   2  11  11      862.67      864.52     40.41 o 
   3  11  11      109.77      100.42     23.61 o 
   4  11  11      228.67      236.86     28.22 o 
   5  11  11        9.86       -3.38     19.27 o 
  -5  12  11      138.14      176.69     59.15 o 
  -4  12  11      594.01      560.49     26.81 o 
  -3  12  11      314.38      329.18     25.49 o 
  -2  12  11     1346.11     1380.24     69.60 o 
  -1  12  11        4.19        0.50     26.67 o 
   0  12  11        4.98       10.28     11.25 o 
   1  12  11       13.54       25.40     11.17 o 
   2  12  11     1265.76     1294.02     58.12 o 
   3  12  11      241.71      286.86     30.69 o 
   4  12  11      632.41      667.08     45.18 o 
   5  12  11      203.00      202.10     59.51 o 
  -4  13  11      117.40      104.45     18.44 o 
  -3  13  11       82.61       83.49     18.02 o 
  -2  13  11      313.11      364.95     35.62 o 
  -1  13  11      251.57      240.13     43.18 o 
   0  13  11     1531.52     1641.85     91.68 o 
   1  13  11      315.10      282.05     26.89 o 
   2  13  11      178.65      202.11     24.98 o 
   3  13  11       73.24       71.71     21.98 o 
   4  13  11      121.65      139.31     26.69 o 
  -3  14  11      218.24      203.06     27.76 o 
  -2  14  11      338.49      338.80     33.05 o 
  -1  14  11      164.60      167.99     32.13 o 
   0  14  11       11.20        6.61     22.81 o 
   1  14  11      282.92      332.61     44.04 o 
   2  14  11      341.47      332.91     40.26 o 
   3  14  11      217.29      268.13     30.04 o 
  -2  15  11      127.50      110.81     46.54 o 
  -1  15  11      523.26      563.70     47.57 o 
   0  15  11     1031.71     1047.99     71.63 o 
   1  15  11      528.18      531.90     48.41 o 
   2  15  11      193.72      205.47     35.52 o 
   0   0  12      299.24      343.05     31.86 o 
   1   0  12     3610.44     3452.78     91.74 o 
   2   0  12      132.53      124.16     15.82 o 
   3   0  12        6.24      -13.28     13.28 o 
   4   0  12      387.18      310.10     19.07 o 
   5   0  12     1124.62     1157.45     33.59 o 
   6   0  12      323.90      327.16     14.40 o 
   7   0  12     1099.88     1208.30     78.37 o 
  -7   1  12       55.27       57.07     20.74 o 
  -6   1  12       88.31       83.75      8.91 o 
  -5   1  12      342.14      332.37     28.52 o 
  -4   1  12      431.45      423.31     21.67 o 
  -3   1  12     5339.79     5216.66    154.45 o 
  -2   1  12      635.04      575.30     27.22 o 
  -1   1  12     1299.05     1294.52     43.17 o 
   0   1  12       31.04       48.36     13.30 o 
   1   1  12     1356.39     1385.52     43.48 o 
   2   1  12      616.41      591.68     31.05 o 
   3   1  12     5213.30     5133.23    156.26 o 
   4   1  12      535.48      506.91     22.61 o 
   5   1  12      309.18      281.39     20.19 o 
   6   1  12       84.61       68.76      8.97 o 
   7   1  12       36.97       45.45     26.21 o 
  -7   2  12     1002.84     1019.30     57.49 o 
  -6   2  12       30.56       24.03      6.80 o 
  -5   2  12     1068.16     1106.49     34.72 o 
  -4   2  12      662.49      602.78     29.73 o 
  -3   2  12      303.16      310.90     39.43 o 
  -2   2  12     1291.95     1302.69     46.83 o 
  -1   2  12     2659.97     2652.41     70.42 o 
   0   2  12       14.99       18.47     11.95 o 
   1   2  12     2915.80     2903.73     73.00 o 
   2   2  12     1242.63     1242.79     41.41 o 
   3   2  12      396.92      390.08     24.54 o 
   4   2  12      680.11      678.52     33.52 o 
   5   2  12     1433.53     1500.87     39.85 o 
   6   2  12       13.01       12.44     16.62 o 
   7   2  12      833.23      923.38     55.84 o 
  -7   3  12        0.94      -14.10     14.79 o 
  -6   3  12      178.92      179.84     19.01 o 
  -5   3  12      357.47      348.85     24.72 o 
  -4   3  12     1511.69     1452.98     43.73 o 
  -3   3  12     3602.20     3605.61    115.41 o 
  -2   3  12     2430.17     2384.18     70.27 o 
  -1   3  12      316.90      255.92     25.99 o 
   0   3  12     1943.60     1917.43     61.44 o 
   1   3  12      571.04      527.36     25.11 o 
   2   3  12     2195.68     2149.58     60.94 o 
   3   3  12     3371.06     3342.77     95.09 o 
   4   3  12     1657.36     1614.38     42.57 o 
   5   3  12      381.03      384.41     21.36 o 
   6   3  12      158.80      204.54     27.35 o 
   7   3  12        9.59       15.30     20.68 o 
  -7   4  12      254.97      230.62     25.78 o 
  -6   4  12      224.55      268.83     36.29 o 
  -5   4  12      692.80      685.48     32.30 o 
  -4   4  12      984.04      925.54     37.75 o 
  -3   4  12      540.16      565.70     31.23 o 
  -2   4  12     3429.42     3348.64     96.03 o 
  -1   4  12     1349.86     1369.90     47.14 o 
   0   4  12      311.05      324.20     23.77 o 
   1   4  12     1026.16     1045.23     52.73 o 
   2   4  12     3411.42     3284.53     85.72 o 
   3   4  12      490.56      519.87     25.93 o 
   4   4  12     1344.97     1286.07     37.31 o 
   5   4  12      916.09      940.34     32.29 o 
   6   4  12      155.53      162.88     25.48 o 
   7   4  12      141.94      144.91     35.36 o 
  -7   5  12        7.96        7.80     12.97 o 
  -6   5  12     1326.84     1333.31     46.69 o 
  -5   5  12      491.67      485.82     27.75 o 
  -4   5  12      281.17      274.49     16.45 o 
  -3   5  12      388.53      364.05     20.60 o 
  -2   5  12     2359.91     2323.75     76.12 o 
  -1   5  12       88.89       87.83     20.37 o 
   0   5  12     2122.30     2076.31     62.06 o 
   1   5  12      200.67      206.84     19.34 o 
   2   5  12     2388.62     2326.11     78.44 o 
   3   5  12      519.28      529.92     33.38 o 
   4   5  12      329.66      308.25     25.44 o 
   5   5  12      473.72      500.93     19.10 o 
   6   5  12     1198.74     1208.79     51.94 o 
   7   5  12       18.94       15.57     24.16 o 
  -7   6  12       48.74       52.06     24.16 o 
  -6   6  12       57.54       34.56     13.14 o 
  -5   6  12       42.24       48.94     12.71 o 
  -4   6  12      610.47      631.62     23.87 o 
  -3   6  12      239.17      242.87     21.15 o 
  -2   6  12     3054.11     3062.40    108.96 o 
  -1   6  12      529.11      459.57     30.94 o 
   0   6  12      416.38      360.28     29.96 o 
   1   6  12      432.23      428.53     30.62 o 
   2   6  12     2446.90     2444.65     74.73 o 
   3   6  12      345.74      392.45     21.54 o 
   4   6  12      983.11      965.10     29.04 o 
   5   6  12       19.08       14.50     19.60 o 
   6   6  12       52.76       68.88     21.06 o 
   7   6  12       36.47        1.42     22.26 o 
  -6   7  12      994.87      962.14     59.05 o 
  -5   7  12       13.46        5.40      7.41 o 
  -4   7  12      365.62      330.33     21.74 o 
  -3   7  12      892.33      842.22     32.23 o 
  -2   7  12     1235.49     1177.16     52.75 o 
  -1   7  12      950.66      930.47     50.47 o 
   0   7  12     3161.91     3244.75     94.37 o 
   1   7  12      708.38      706.84     38.19 o 
   2   7  12     1518.46     1471.45     48.76 o 
   3   7  12      914.87      926.57     38.01 o 
   4   7  12      493.83      531.93     36.37 o 
   5   7  12       46.38       33.63     16.12 o 
   6   7  12      857.95      846.19     56.34 o 
  -6   8  12       45.64       26.38     27.90 o 
  -5   8  12        2.44       19.08     27.64 o 
  -4   8  12     1896.06     1879.88     57.90 o 
  -3   8  12      966.29      927.42     26.38 o 
  -2   8  12      161.23      150.06     27.06 o 
  -1   8  12      807.99      874.64     40.15 o 
   0   8  12        4.95       -3.99     13.59 o 
   1   8  12      570.80      610.85     30.91 o 
   2   8  12      364.64      376.22     22.87 o 
   3   8  12     1176.08     1170.83     47.30 o 
   4   8  12     1690.91     1763.77     73.84 o 
   5   8  12       10.22       18.05     21.89 o 
   6   8  12       63.11       33.93     19.89 o 
  -6   9  12      328.18      333.05     48.69 o 
  -5   9  12      724.66      800.06     76.45 o 
  -4   9  12        7.93        8.40     12.59 o 
  -3   9  12      645.10      637.45     39.73 o 
  -2   9  12      284.93      222.79     46.30 o 
  -1   9  12      970.73      956.19     27.91 o 
   0   9  12     4059.33     3894.48    101.85 o 
   1   9  12      967.44      959.12     39.21 o 
   2   9  12      138.20      163.60     25.64 o 
   3   9  12      873.31      904.06     52.11 o 
   4   9  12        1.59       23.19     19.71 o 
   5   9  12      576.57      633.21     45.00 o 
   6   9  12      428.89      467.30     60.24 o 
  -5  10  12      495.42      592.93     73.72 o 
  -4  10  12      923.10      859.68     69.84 o 
  -3  10  12      717.50      703.18     43.96 o 
  -2  10  12     1077.54     1048.04     66.67 o 
  -1  10  12      842.64      817.80     46.26 o 
   0  10  12      910.50      762.40     42.15 o 
   1  10  12      479.42      471.92     31.88 o 
   2  10  12     1521.21     1445.46     55.07 o 
   3  10  12      701.82      721.47     47.78 o 
   4  10  12      721.77      729.59     47.41 o 
   5  10  12      662.76      733.68     89.59 o 
  -5  11  12      461.03      555.04     63.59 o 
  -4  11  12      106.78       90.99     28.57 o 
  -3  11  12      728.12      710.33     55.65 o 
  -2  11  12      792.45      821.23     50.52 o 
  -1  11  12     1234.12     1162.39     66.82 o 
   0  11  12       57.13       38.11     15.50 o 
   1  11  12     1322.36     1343.98     49.40 o 
   2  11  12      661.22      686.94     52.01 o 
   3  11  12      599.74      584.12     52.86 o 
   4  11  12       64.90       99.63     25.08 o 
   5  11  12      531.67      594.18     49.84 o 
  -4  12  12      142.87      110.07     17.96 o 
  -3  12  12      183.66      180.84     21.34 o 
  -2  12  12      513.24      471.33     45.86 o 
  -1  12  12      762.11      807.87     73.72 o 
   0  12  12       16.77       16.69     12.71 o 
   1  12  12     1263.46     1301.15     65.78 o 
   2  12  12      468.08      450.22     40.22 o 
   3  12  12      138.52      152.18     34.00 o 
   4  12  12      108.94      102.48     27.56 o 
  -4  13  12      263.88      271.83     92.62 o 
  -3  13  12      839.36      804.81     54.74 o 
  -2  13  12       64.61       81.39     29.59 o 
  -1  13  12      230.08      225.39     41.67 o 
   0  13  12      509.59      507.02     76.52 o 
   1  13  12      293.74      287.93     20.36 o 
   2  13  12      127.70      143.22     20.26 o 
   3  13  12      576.19      619.03     53.78 o 
  -3  14  12       77.29       64.50     25.92 o 
  -2  14  12       42.33       26.53     28.65 o 
  -1  14  12      826.84      864.30     57.95 o 
   0  14  12      650.91      689.69     67.21 o 
   1  14  12      907.98      997.85     69.59 o 
   2  14  12      111.71       97.38     18.27 o 
   3  14  12       55.43       51.06     27.98 o 
  -1  15  12       24.39       50.97     26.60 o 
   0  15  12      113.73       96.40     28.36 o 
   1  15  12       23.74       34.41     29.13 o 
   1   0  13     1186.29     1143.72     42.52 o 
   2   0  13       17.60       10.72     13.07 o 
   3   0  13     3015.94     2972.59     86.37 o 
   4   0  13     2013.41     2073.39     66.35 o 
   5   0  13      201.20      172.73     15.42 o 
   6   0  13       52.20       58.96     11.12 o 
   7   0  13       94.82       83.20     24.85 o 
  -7   1  13      462.75      506.90     47.71 o 
  -6   1  13      195.21      161.83     13.91 o 
  -5   1  13      735.58      710.77     31.86 o 
  -4   1  13      123.10      111.99     16.36 o 
  -3   1  13       85.51       86.66     18.84 o 
  -2   1  13      333.57      353.92     22.07 o 
  -1   1  13     3192.70     3106.59     94.28 o 
   0   1  13     3147.00     3176.36     84.51 o 
   1   1  13     3954.01     3863.84     95.38 o 
   2   1  13      157.61      170.57     21.29 o 
   3   1  13       50.30       52.90     16.80 o 
   4   1  13      142.45      138.56     16.80 o 
   5   1  13      752.51      732.71     26.94 o 
   6   1  13      181.23      167.04     27.53 o 
   7   1  13      463.78      515.55     43.76 o 
  -7   2  13      133.07      100.05     37.78 o 
  -6   2  13      374.28      420.29     36.04 o 
  -5   2  13     1343.15     1314.26     43.85 o 
  -4   2  13      689.66      669.07     27.18 o 
  -3   2  13     2816.53     2751.51     83.16 o 
  -2   2  13      597.65      622.35     30.33 o 
  -1   2  13      751.80      692.72     45.62 o 
   0   2  13     1358.40     1325.76     58.91 o 
   1   2  13     1075.73     1022.96     38.66 o 
   2   2  13      471.41      517.50     29.90 o 
   3   2  13     2114.96     2041.50     62.95 o 
   4   2  13      707.96      713.77     33.56 o 
   5   2  13     1536.37     1497.44     52.06 o 
   6   2  13      359.52      379.85     28.97 o 
   7   2  13      217.66      190.46     31.17 o 
  -7   3  13      464.78      468.39     48.79 o 
  -6   3  13       85.03       79.35     16.50 o 
  -5   3  13     1256.09     1223.98     33.08 o 
  -4   3  13      572.35      564.44     26.78 o 
  -3   3  13      469.57      481.22     32.33 o 
  -2   3  13     3341.68     3268.02     91.07 o 
  -1   3  13     5139.87     4945.67    157.64 o 
   0   3  13      660.13      628.88     48.12 o 
   1   3  13     6229.91     6002.38    149.37 o 
   2   3  13     3632.46     3569.36    109.15 o 
   3   3  13      521.45      492.70     32.79 o 
   4   3  13      466.85      436.27     23.99 o 
   5   3  13      921.69      889.39     31.80 o 
   6   3  13       93.98      106.10     18.56 o 
   7   3  13      621.63      675.88     66.86 o 
  -7   4  13      137.05      139.67     24.98 o 
  -6   4  13      760.98      778.39     41.54 o 
  -5   4  13      901.95      861.92     29.67 o 
  -4   4  13      525.34      548.38     22.71 o 
  -3   4  13      130.22      135.79     21.95 o 
  -2   4  13     2914.00     2893.25     94.47 o 
  -1   4  13     1389.06     1440.37     67.96 o 
   0   4  13      853.66      815.91     37.69 o 
   1   4  13     1478.03     1537.21     65.17 o 
   2   4  13     2708.63     2712.32     98.09 o 
   3   4  13      118.23      134.76     18.65 o 
   4   4  13      338.73      322.55     24.38 o 
   5   4  13      714.11      687.95     27.62 o 
   6   4  13      955.79      984.92     60.51 o 
   7   4  13      205.62      226.01     36.47 o 
  -6   5  13       52.36       65.17     15.22 o 
  -5   5  13      420.62      396.76     26.56 o 
  -4   5  13      526.08      587.72     28.07 o 
  -3   5  13      232.89      249.70     24.71 o 
  -2   5  13     2184.37     2160.84     73.21 o 
  -1   5  13       84.66       89.47     17.84 o 
   0   5  13      146.02      192.27     22.43 o 
   1   5  13       11.77       16.22     16.39 o 
   2   5  13     2218.76     2195.48     67.57 o 
   3   5  13      233.67      273.16     22.24 o 
   4   5  13      373.07      402.69     22.97 o 
   5   5  13      391.01      355.39     19.60 o 
   6   5  13       82.48       84.04     20.19 o 
  -6   6  13      804.74      764.64     33.13 o 
  -5   6  13      219.69      212.72     16.61 o 
  -4   6  13      231.43      258.48     20.37 o 
  -3   6  13      106.16      125.43     15.40 o 
  -2   6  13     1363.56     1341.85     51.81 o 
  -1   6  13     1017.52     1003.16     45.67 o 
   0   6  13     1176.61     1213.53     49.76 o 
   1   6  13     1144.94     1123.86     46.33 o 
   2   6  13     1396.09     1354.14     51.68 o 
   3   6  13       96.13       95.93     17.28 o 
   4   6  13      281.36      283.74     19.61 o 
   5   6  13      137.07      151.92     26.43 o 
   6   6  13      851.59      857.40     48.56 o 
  -6   7  13       56.02       35.47     24.68 o 
  -5   7  13       14.50       16.03     16.70 o 
  -4   7  13      815.37      824.80     29.66 o 
  -3   7  13      971.91      983.39     29.68 o 
  -2   7  13      704.27      713.37     39.41 o 
  -1   7  13      172.04      148.43     25.30 o 
   0   7  13        8.10       -8.28     16.06 o 
   1   7  13      286.81      309.87     28.05 o 
   2   7  13      856.43      864.16     43.39 o 
   3   7  13      688.97      689.91     37.57 o 
   4   7  13      681.03      683.34     30.03 o 
   5   7  13       68.92       86.58     20.11 o 
   6   7  13       72.54       65.46     24.25 o 
  -6   8  13      500.21      496.89     60.48 o 
  -5   8  13      186.27      173.34     40.39 o 
  -4   8  13       99.14       84.26     11.31 o 
  -3   8  13      513.20      482.01     24.92 o 
  -2   8  13       78.28       69.19     20.91 o 
  -1   8  13      636.27      622.79     41.13 o 
   0   8  13     4466.14     4608.04    138.68 o 
   1   8  13      837.33      864.37     50.31 o 
   2   8  13      185.69      157.59     25.61 o 
   3   8  13      527.30      546.39     29.10 o 
   4   8  13       37.65       42.46     25.18 o 
   5   8  13      234.61      296.02     31.55 o 
   6   8  13      476.07      490.15     41.68 o 
  -5   9  13      336.19      347.83     56.30 o 
  -4   9  13     1628.94     1565.80     84.71 o 
  -3   9  13      561.11      473.12     28.06 o 
  -2   9  13      700.83      682.77     38.64 o 
  -1   9  13      267.76      286.81     32.09 o 
   0   9  13      108.53       98.67     15.49 o 
   1   9  13      359.64      338.72     23.37 o 
   2   9  13      340.15      335.42     34.71 o 
   3   9  13      558.80      538.69     36.66 o 
   4   9  13     1727.67     1808.73     71.38 o 
   5   9  13      237.94      257.47     37.56 o 
  -5  10  13      538.63      571.01     64.47 o 
  -4  10  13      255.67      219.87     23.69 o 
  -3  10  13      214.59      214.50     28.97 o 
  -2  10  13      235.11      180.99     19.07 o 
  -1  10  13     1069.27      982.32     43.53 o 
   0  10  13     1226.43     1322.56     45.87 o 
   1  10  13      954.72      928.36     41.87 o 
   2  10  13      361.16      426.18     37.54 o 
   3  10  13      277.71      319.48     29.91 o 
   4  10  13      238.03      244.19     34.15 o 
   5  10  13      540.53      620.67     47.37 o 
  -4  11  13      220.96      206.02     28.92 o 
  -3  11  13      212.84      161.49     28.03 o 
  -2  11  13      207.41      204.03     32.40 o 
  -1  11  13      349.74      328.83     20.43 o 
   0  11  13      214.95      193.53     16.32 o 
   1  11  13      287.30      343.27     34.95 o 
   2  11  13      191.35      192.32     25.58 o 
   3  11  13      241.78      232.13     28.19 o 
   4  11  13      249.02      255.42     40.67 o 
  -4  12  13      266.70      237.09     28.99 o 
  -3  12  13      474.05      498.73     54.31 o 
  -2  12  13      376.94      358.21     40.64 o 
  -1  12  13      531.65      586.10     56.79 o 
   0  12  13       57.08       37.29     12.17 o 
   1  12  13      563.10      520.23     30.29 o 
   2  12  13      296.65      323.36     29.61 o 
   3  12  13      364.74      373.30     38.10 o 
   4  12  13      313.19      427.99     46.61 o 
  -3  13  13       41.36       36.73     20.92 o 
  -2  13  13      234.54      238.80     54.49 o 
  -1  13  13      543.26      548.93     54.68 o 
   0  13  13       86.32       80.55     34.49 o 
   1  13  13      507.15      503.02     47.90 o 
   2  13  13      321.85      347.98     27.57 o 
   3  13  13       31.35       29.98     19.26 o 
  -2  14  13      443.25      494.38     39.21 o 
  -1  14  13       91.60       82.59     44.41 o 
   0  14  13      485.20      547.96     63.85 o 
   1  14  13       37.66        6.56     35.05 o 
   2  14  13      332.06      360.98     45.25 o 
   0   0  14     5707.90     6140.38    263.96 o 
   1   0  14        6.12       16.76     15.67 o 
   2   0  14      502.27      476.45     31.62 o 
   3   0  14     1047.83     1064.16     47.51 o 
   4   0  14      439.57      442.95     27.89 o 
   5   0  14      729.96      677.63     34.34 o 
   6   0  14      831.02      728.99     35.66 o 
   7   0  14      110.58      121.26     29.25 o 
  -7   1  14       66.15       59.41     24.49 o 
  -6   1  14       39.94       36.66     15.18 o 
  -5   1  14       70.84       60.00     13.97 o 
  -4   1  14     2054.67     2049.40     60.33 o 
  -3   1  14      286.82      283.92     26.10 o 
  -2   1  14     1599.92     1599.33     51.96 o 
  -1   1  14      590.35      588.49     35.49 o 
   0   1  14      553.09      546.98     41.55 o 
   1   1  14      775.33      775.54     39.50 o 
   2   1  14     1183.93     1143.21     52.01 o 
   3   1  14      245.75      215.93     22.41 o 
   4   1  14     2133.47     2231.42     63.12 o 
   5   1  14       97.32      111.01     16.47 o 
   6   1  14       66.67       77.78     15.44 o 
   7   1  14       48.31       47.65     28.26 o 
  -6   2  14     1660.28     1775.57     66.01 o 
  -5   2  14       27.54       42.69     14.30 o 
  -4   2  14      562.46      587.83     28.97 o 
  -3   2  14     1121.46     1083.93     45.82 o 
  -2   2  14      360.40      374.01     29.47 o 
  -1   2  14      267.65      274.03     25.45 o 
   0   2  14     3118.46     3134.14     96.92 o 
   1   2  14      239.18      265.65     30.76 o 
   2   2  14      522.28      526.97     29.99 o 
   3   2  14     1133.69     1099.89     45.93 o 
   4   2  14      807.02      828.08     43.61 o 
   5   2  14       57.51       48.60     16.00 o 
   6   2  14     1339.87     1351.84     68.94 o 
  -6   3  14      244.74      278.61     33.21 o 
  -5   3  14      472.15      507.80     27.02 o 
  -4   3  14      384.49      394.12     24.82 o 
  -3   3  14      625.13      661.20     34.65 o 
  -2   3  14     3238.00     3199.53     89.91 o 
  -1   3  14     2987.56     3130.90     84.44 o 
   0   3  14      260.41      243.48     25.10 o 
   1   3  14     2152.89     2205.55     75.65 o 
   2   3  14     2704.78     2630.00     97.71 o 
   3   3  14      676.23      724.92     44.62 o 
   4   3  14      625.74      675.30     31.36 o 
   5   3  14      661.04      702.89     27.48 o 
   6   3  14      237.30      232.61     26.43 o 
  -6   4  14      217.74      253.62     28.62 o 
  -5   4  14      457.59      519.02     21.47 o 
  -4   4  14       66.28       88.17     15.32 o 
  -3   4  14     3070.81     3032.71     91.22 o 
  -2   4  14      650.85      683.76     38.78 o 
  -1   4  14      239.85      222.58     27.04 o 
   0   4  14       30.81       31.59     16.17 o 
   1   4  14       91.41       91.51     25.39 o 
   2   4  14      613.03      645.68     41.88 o 
   3   4  14     3350.17     3312.43     93.08 o 
   4   4  14       59.41       74.08     19.29 o 
   5   4  14      260.64      283.42     19.93 o 
   6   4  14      222.07      228.63     30.62 o 
  -6   5  14       13.97        4.55     12.27 o 
  -5   5  14      268.00      267.74     20.23 o 
  -4   5  14       81.14       80.82     14.32 o 
  -3   5  14      337.06      355.75     28.07 o 
  -2   5  14      399.36      436.27     40.63 o 
  -1   5  14     3554.80     3536.45    107.82 o 
   0   5  14       74.31       43.77     21.81 o 
   1   5  14     2949.21     2910.91    103.83 o 
   2   5  14      373.30      404.35     30.12 o 
   3   5  14      413.55      398.72     29.38 o 
   4   5  14       93.06       76.92     15.05 o 
   5   5  14      327.34      309.06     28.17 o 
   6   5  14       14.44       15.31     19.23 o 
  -6   6  14       88.31       77.74     28.63 o 
  -5   6  14      706.87      668.20     38.93 o 
  -4   6  14        4.69        4.01     10.98 o 
  -3   6  14     1119.13     1180.55     43.55 o 
  -2   6  14      188.46      164.58     22.74 o 
  -1   6  14      129.45      146.77     25.36 o 
   0   6  14      102.80       70.51     20.03 o 
   1   6  14       80.04       85.43     21.80 o 
   2   6  14      149.66      143.29     24.12 o 
   3   6  14     1285.17     1388.49     66.68 o 
   4   6  14        7.84        7.63     15.31 o 
   5   6  14      624.93      634.09     48.14 o 
   6   6  14       98.57      108.53     24.05 o 
  -6   7  14       42.08       49.83     38.09 o 
  -5   7  14      549.47      517.56     55.45 o 
  -4   7  14       41.79       34.61     12.05 o 
  -3   7  14       31.20       42.02     18.51 o 
  -2   7  14      501.62      546.12     36.34 o 
  -1   7  14     2055.24     2002.22     73.73 o 
   0   7  14      193.75      218.29     27.68 o 
   1   7  14     2031.43     2001.52     74.41 o 
   2   7  14      475.79      529.89     41.92 o 
   3   7  14       44.57       38.46     14.27 o 
   4   7  14       80.86       97.37     14.70 o 
   5   7  14      561.25      603.22     54.31 o 
   6   7  14       25.73       39.16     22.43 o 
  -5   8  14      117.08      114.82     42.90 o 
  -4   8  14       34.48       22.95     16.93 o 
  -3   8  14     1070.86     1011.19     38.93 o 
  -2   8  14      189.83      178.73     27.40 o 
  -1   8  14      521.61      541.22     39.82 o 
   0   8  14       12.11       25.12     18.36 o 
   1   8  14      543.69      579.66     43.38 o 
   2   8  14      169.99      170.93     22.32 o 
   3   8  14      983.99     1012.59     42.82 o 
   4   8  14       13.15        8.80     20.51 o 
   5   8  14      228.86      236.66     31.55 o 
  -5   9  14      367.56      392.06     70.11 o 
  -4   9  14      454.07      433.20     34.83 o 
  -3   9  14      171.99      187.44     25.17 o 
  -2   9  14      558.03      573.32     43.80 o 
  -1   9  14      603.49      595.68     53.49 o 
   0   9  14        2.89        7.74     11.27 o 
   1   9  14      827.18      832.37     42.39 o 
   2   9  14      593.06      599.94     35.93 o 
   3   9  14      181.93      185.12     30.58 o 
   4   9  14      464.40      503.86     40.66 o 
   5   9  14      295.64      290.02     42.43 o 
  -4  10  14       65.64       81.58     27.96 o 
  -3  10  14      441.43      558.75     74.64 o 
  -2  10  14      177.92      156.44     32.38 o 
  -1  10  14      275.96      246.16     23.67 o 
   0  10  14     1074.41     1029.56     37.50 o 
   1  10  14      271.16      280.07     25.22 o 
   2  10  14      239.47      242.79     29.22 o 
   3  10  14      360.26      398.06     42.03 o 
   4  10  14       61.57      102.86     32.84 o 
  -4  11  14      868.94      787.94     64.03 o 
  -3  11  14       49.71       59.89     29.50 o 
  -2  11  14      491.13      500.75     46.27 o 
  -1  11  14      188.84      172.17     40.58 o 
   0  11  14       91.97       85.60     20.02 o 
   1  11  14      290.18      301.76     26.06 o 
   2  11  14      505.56      480.59     44.21 o 
   3  11  14       37.71       23.04     20.13 o 
   4  11  14      887.04      953.62     61.22 o 
  -3  12  14       91.61       85.13     42.66 o 
  -2  12  14      283.85      307.86     66.83 o 
  -1  12  14       61.93       90.50     31.52 o 
   0  12  14      871.71      893.40     81.58 o 
   1  12  14       79.70       74.80     24.49 o 
   2  12  14      309.58      319.31     42.61 o 
   3  12  14       94.77       57.62     23.47 o 
  -2  13  14      740.82      763.72     70.72 o 
  -1  13  14        2.17        4.99     23.80 o 
   0  13  14       19.24       12.29     29.89 o 
   1  13  14        0.77       14.53     35.90 o 
   2  13  14      761.65      667.54     58.73 o 
   1   0  15        9.82      -11.25     16.68 o 
   2   0  15      574.12      593.31     35.71 o 
   3   0  15     1546.42     1623.23     70.42 o 
   4   0  15      475.95      490.88     30.54 o 
   5   0  15      232.89      266.78     25.06 o 
   6   0  15       69.83       76.62     23.07 o 
  -6   1  15      334.83      348.72     44.40 o 
  -5   1  15       55.15       60.88     19.59 o 
  -4   1  15      648.49      668.21     41.33 o 
  -3   1  15      356.54      313.56     26.57 o 
  -2   1  15     1524.25     1568.80     61.20 o 
  -1   1  15     1057.29     1034.93     51.90 o 
   0   1  15     2190.65     2178.77     74.54 o 
   1   1  15      950.29      979.28     56.34 o 
   2   1  15     1401.79     1412.50     55.93 o 
   3   1  15      280.20      289.61     25.94 o 
   4   1  15      758.27      753.02     40.59 o 
   5   1  15       96.01      118.23     15.59 o 
   6   1  15      295.43      259.34     25.91 o 
  -6   2  15      115.33      106.76     20.04 o 
  -5   2  15      201.07      227.66     26.43 o 
  -4   2  15      504.49      544.58     28.67 o 
  -3   2  15     1657.13     1642.60     62.54 o 
  -2   2  15     1180.94     1273.17     53.91 o 
  -1   2  15       89.02       94.57     22.75 o 
   0   2  15       11.69       40.41     17.39 o 
   1   2  15      241.07      286.71     38.68 o 
   2   2  15      974.11     1006.18     51.64 o 
   3   2  15     1615.53     1543.94     71.76 o 
   4   2  15      542.87      565.27     30.94 o 
   5   2  15      174.01      206.71     25.19 o 
   6   2  15      158.82      161.64     22.22 o 
  -6   3  15      299.59      319.12     27.22 o 
  -5   3  15      880.61      867.32     36.62 o 
  -4   3  15      156.55      160.71     21.59 o 
  -3   3  15      619.87      624.33     36.32 o 
  -2   3  15     1138.60     1096.50     63.15 o 
  -1   3  15     1439.51     1369.71     54.60 o 
   0   3  15      264.09      311.05     36.28 o 
   1   3  15     1176.75     1138.06     59.66 o 
   2   3  15     1079.99     1074.51     71.68 o 
   3   3  15      715.85      655.51     35.86 o 
   4   3  15      228.07      220.82     22.62 o 
   5   3  15      943.48      978.56     47.08 o 
   6   3  15      268.59      320.68     37.86 o 
  -6   4  15      475.20      432.39     31.33 o 
  -5   4  15      138.88      140.91     16.59 o 
  -4   4  15      228.74      216.83     20.23 o 
  -3   4  15      309.70      371.66     30.48 o 
  -2   4  15      468.60      480.49     37.88 o 
  -1   4  15     1310.51     1300.01     60.28 o 
   0   4  15     1489.84     1341.85     56.85 o 
   1   4  15     1102.06     1077.27     59.45 o 
   2   4  15      588.62      592.20     41.47 o 
   3   4  15      195.22      233.12     28.94 o 
   4   4  15      116.16      114.68     31.21 o 
   5   4  15      140.21      148.33     15.95 o 
   6   4  15      523.42      523.06     47.58 o 
  -6   5  15      103.65      153.80     25.26 o 
  -5   5  15      527.20      538.83     24.97 o 
  -4   5  15      995.17     1004.36     42.92 o 
  -3   5  15     1255.01     1283.30     64.22 o 
  -2   5  15      394.72      427.90     34.48 o 
  -1   5  15       69.12       63.74     22.06 o 
   0   5  15       87.73       74.27     21.36 o 
   1   5  15       86.77       62.60     26.60 o 
   2   5  15      541.95      577.13     37.73 o 
   3   5  15     1315.27     1348.48     57.64 o 
   4   5  15      746.51      767.27     38.47 o 
   5   5  15      491.46      534.11     41.06 o 
   6   5  15      154.35      162.48     29.34 o 
  -5   6  15      228.72      205.59     21.80 o 
  -4   6  15      311.20      321.23     24.10 o 
  -3   6  15       63.12       78.76     15.62 o 
  -2   6  15      255.75      283.46     29.59 o 
  -1   6  15     1201.76     1166.27     54.86 o 
   0   6  15     1477.78     1459.97     62.86 o 
   1   6  15     1145.90     1073.83     62.27 o 
   2   6  15      167.98      152.47     28.81 o 
   3   6  15       49.78       23.68     19.08 o 
   4   6  15      263.84      241.34     23.20 o 
   5   6  15      209.75      188.44     30.57 o 
  -5   7  15      398.04      380.98     48.95 o 
  -4   7  15      601.06      623.55     31.48 o 
  -3   7  15      421.52      454.81     24.19 o 
  -2   7  15      775.77      811.71     58.29 o 
  -1   7  15      413.94      445.68     44.04 o 
   0   7  15       98.71       66.70     25.14 o 
   1   7  15      468.60      505.27     45.81 o 
   2   7  15     1028.29     1104.71     55.51 o 
   3   7  15      392.78      446.19     36.54 o 
   4   7  15      539.59      543.11     40.36 o 
   5   7  15      445.10      398.96     41.63 o 
  -5   8  15      765.24      850.64     66.85 o 
  -4   8  15      117.59      128.02     20.91 o 
  -3   8  15      521.40      503.76     30.34 o 
  -2   8  15      679.73      676.34     50.64 o 
  -1   8  15      247.92      241.81     38.94 o 
   0   8  15     1120.94     1152.19     73.12 o 
   1   8  15      396.65      409.34     40.66 o 
   2   8  15      589.11      608.56     38.62 o 
   3   8  15      374.01      401.55     38.13 o 
   4   8  15       78.42       71.75     26.72 o 
   5   8  15      803.57      857.35     61.33 o 
  -4   9  15       60.44       90.08     28.29 o 
  -3   9  15       56.22       59.52     21.51 o 
  -2   9  15      402.13      371.65     38.03 o 
  -1   9  15     1406.31     1397.87     91.75 o 
   0   9  15      709.62      736.67     50.48 o 
   1   9  15     1623.92     1699.32     62.32 o 
   2   9  15      299.51      257.13     28.22 o 
   3   9  15       93.30      120.54     26.06 o 
   4   9  15       92.09      147.49     37.36 o 
  -4  10  15      695.91      635.86     54.81 o 
  -3  10  15     1078.85     1087.76     65.89 o 
  -2  10  15       42.55       76.60     24.62 o 
  -1  10  15       44.81       15.00     15.18 o 
   0  10  15      275.72      285.11     37.04 o 
   1  10  15       42.58       42.96     18.48 o 
   2  10  15       74.15       91.81     22.62 o 
   3  10  15      965.22     1006.06     71.96 o 
   4  10  15      750.00      784.25     52.73 o 
  -3  11  15       73.84       64.87     27.12 o 
  -2  11  15       94.68       97.00     50.79 o 
  -1  11  15      525.20      526.58     55.55 o 
   0  11  15     2202.01     2205.26     84.91 o 
   1  11  15      510.25      544.21     40.26 o 
   2  11  15       47.46       34.13     20.05 o 
   3  11  15      120.21      113.28     34.45 o 
  -2  12  15      211.65      275.40     73.37 o 
  -1  12  15      145.57      137.46     35.25 o 
   0  12  15       73.99       81.95     36.57 o 
   1  12  15      116.84       99.01     19.67 o 
   2  12  15      111.83      102.56     25.08 o 
  -1  13  15      812.66      944.51     88.79 o 
   0  13  15      504.98      523.84     90.36 o 
   1  13  15      531.58      640.93    103.94 o 
   0   0  16      868.74      788.42     63.24 o 
   1   0  16     1291.85     1275.69     62.07 o 
   2   0  16      126.56      138.03     26.89 o 
   3   0  16      318.58      369.72     42.46 o 
   4   0  16        0.58       21.18     13.25 o 
   5   0  16      705.20      692.75     37.12 o 
   6   0  16       36.46       11.45     24.05 o 
  -6   1  16       71.46       57.07     35.01 o 
  -5   1  16      606.36      602.15     32.68 o 
  -4   1  16       18.42        4.72     17.62 o 
  -3   1  16      402.42      486.89     43.96 o 
  -2   1  16      267.50      273.92     30.64 o 
  -1   1  16      818.36      858.66     51.21 o 
   0   1  16      150.10      156.07     25.24 o 
   1   1  16      771.50      849.18     46.64 o 
   2   1  16      199.03      159.29     33.68 o 
   3   1  16      603.75      626.88     42.29 o 
   4   1  16       15.57        4.62     16.36 o 
   5   1  16      558.99      531.84     35.96 o 
   6   1  16       94.76      100.67     26.00 o 
  -6   2  16       81.24       76.68     21.19 o 
  -5   2  16      585.21      538.11     28.67 o 
  -4   2  16      196.82      179.03     22.27 o 
  -3   2  16       88.02       82.43     20.19 o 
  -2   2  16      270.65      276.53     34.80 o 
  -1   2  16     1713.98     1642.54     70.78 o 
   0   2  16       33.67       32.57     22.36 o 
   1   2  16     1414.38     1377.67     62.03 o 
   2   2  16      353.48      346.88     38.34 o 
   3   2  16       61.14       44.48     18.71 o 
   4   2  16      187.16      175.96     22.01 o 
   5   2  16      491.60      489.06     34.41 o 
   6   2  16       98.12       73.06     20.55 o 
  -6   3  16      248.08      281.57     26.21 o 
  -5   3  16      442.26      448.31     30.40 o 
  -4   3  16      195.91      163.41     21.89 o 
  -3   3  16      221.33      255.78     28.60 o 
  -2   3  16      278.17      267.91     32.68 o 
  -1   3  16      840.37      779.40     45.92 o 
   0   3  16      198.37      216.42     30.63 o 
   1   3  16      760.29      748.78     57.57 o 
   2   3  16      390.39      371.30     41.06 o 
   3   3  16      330.58      321.53     28.48 o 
   4   3  16      279.05      257.75     22.89 o 
   5   3  16      365.76      362.23     25.51 o 
   6   3  16      152.28      186.24     32.16 o 
  -5   4  16      297.57      291.14     24.19 o 
  -4   4  16     1339.00     1386.30     54.50 o 
  -3   4  16       44.64       39.38     21.59 o 
  -2   4  16      709.47      764.99     45.61 o 
  -1   4  16      728.08      725.89     50.13 o 
   0   4  16      309.59      323.96     33.12 o 
   1   4  16      849.24      860.56     52.98 o 
   2   4  16      585.92      584.10     43.82 o 
   3   4  16       29.70       40.71     19.38 o 
   4   4  16     1283.30     1258.55     63.48 o 
   5   4  16      266.47      243.81     32.02 o 
  -5   5  16       35.49       25.62     18.85 o 
  -4   5  16        1.89      -10.06     11.88 o 
  -3   5  16      951.33      954.60     48.63 o 
  -2   5  16       29.64       21.46     22.55 o 
  -1   5  16       62.10       85.69     23.91 o 
   0   5  16     2057.77     2091.54     99.41 o 
   1   5  16       46.23       50.62     25.77 o 
   2   5  16      112.17      105.19     20.96 o 
   3   5  16      906.49      873.77     50.27 o 
   4   5  16       14.23       21.14     13.82 o 
   5   5  16       68.66       58.03     23.35 o 
  -5   6  16       78.50       72.91     17.57 o 
  -4   6  16     1469.09     1539.11     50.18 o 
  -3   6  16      123.73      104.61     27.56 o 
  -2   6  16      948.27      942.65     52.80 o 
  -1   6  16      143.86      172.37     28.09 o 
   0   6  16        2.30        9.13     19.51 o 
   1   6  16      139.60      158.19     36.06 o 
   2   6  16     1019.54     1070.07     54.34 o 
   3   6  16      149.44      195.03     32.32 o 
   4   6  16     1434.61     1483.97     54.40 o 
   5   6  16       63.36       65.94     29.38 o 
  -5   7  16       69.65       74.28     30.05 o 
  -4   7  16      377.20      392.88     22.07 o 
  -3   7  16      155.85      162.96     21.03 o 
  -2   7  16      656.33      698.50     49.95 o 
  -1   7  16      319.69      382.45     40.86 o 
   0   7  16     1181.07     1255.80     71.50 o 
   1   7  16      290.51      335.28     47.78 o 
   2   7  16      623.78      663.75     46.15 o 
   3   7  16      157.00      175.45     25.08 o 
   4   7  16      387.37      409.35     28.89 o 
   5   7  16       72.09       69.90     26.38 o 
  -4   8  16      231.15      258.43     29.76 o 
  -3   8  16      167.53      154.78     26.05 o 
  -2   8  16     1360.13     1232.01    103.44 o 
  -1   8  16      130.64      151.91     41.11 o 
   0   8  16       17.04       18.52     21.52 o 
   1   8  16      192.26      212.26     40.43 o 
   2   8  16     1380.08     1357.68     56.33 o 
   3   8  16      170.27      162.38     27.01 o 
   4   8  16      211.57      230.55     30.05 o 
  -4   9  16      834.57      888.67     67.88 o 
  -3   9  16      493.48      493.23     45.10 o 
  -2   9  16     1697.01     1642.23     88.08 o 
  -1   9  16       26.96       38.55     22.71 o 
   0   9  16       23.21       47.87     25.81 o 
   1   9  16       45.35       33.65     16.37 o 
   2   9  16     1641.59     1701.94     64.41 o 
   3   9  16      499.65      443.45     37.61 o 
   4   9  16      880.96     1052.01     61.43 o 
  -3  10  16       58.20       76.03     25.42 o 
  -2  10  16      524.10      570.09     59.50 o 
  -1  10  16      892.87      866.74     60.32 o 
   0  10  16      188.08      197.52     27.70 o 
   1  10  16      906.95      906.65     48.05 o 
   2  10  16      605.55      628.38     49.82 o 
   3  10  16       61.81       90.60     29.87 o 
  -2  11  16       90.16       73.34     30.32 o 
  -1  11  16       51.75       56.82     34.56 o 
   0  11  16       82.86       81.34     61.70 o 
   1  11  16       42.99       65.99     28.28 o 
   2  11  16       91.53       85.49     22.36 o 
  -1  12  16     1002.57     1026.17     80.39 o 
   0  12  16        5.07      -13.07     39.75 o 
   1  12  16      900.23      965.40     89.67 o 
   1   0  17       63.91       62.02     22.03 o 
   2   0  17     1624.45     1522.36     71.54 o 
   3   0  17      862.48      853.63     47.56 o 
   4   0  17      139.26      145.58     21.50 o 
   5   0  17       45.09       30.41     17.27 o 
  -5   1  17       24.59       22.48     16.75 o 
  -4   1  17      393.18      414.58     29.22 o 
  -3   1  17      243.14      295.97     30.25 o 
  -2   1  17     1367.00     1358.31     70.66 o 
  -1   1  17      618.77      589.94     49.80 o 
   0   1  17      541.55      537.31     41.77 o 
   1   1  17      448.23      413.84     38.90 o 
   2   1  17     1357.76     1355.46     63.10 o 
   3   1  17      254.56      255.29     33.99 o 
   4   1  17      326.39      334.01     28.48 o 
   5   1  17       14.53       24.64     14.15 o 
  -5   2  17       33.19       38.48     18.04 o 
  -4   2  17      365.98      405.84     31.83 o 
  -3   2  17      440.40      445.27     40.42 o 
  -2   2  17     1012.67     1020.40     55.76 o 
  -1   2  17      650.85      676.86     53.42 o 
   0   2  17       89.58      121.82     26.13 o 
   1   2  17      567.97      558.16     43.19 o 
   2   2  17     1197.66     1179.26     56.40 o 
   3   2  17      625.82      634.06     39.09 o 
   4   2  17      309.03      324.31     31.43 o 
   5   2  17        0.98        6.53     15.20 o 
  -5   3  17      477.53      476.58     36.00 o 
  -4   3  17       63.33       88.62     18.97 o 
  -3   3  17     1529.84     1584.51     75.23 o 
  -2   3  17      185.72      244.95     31.44 o 
  -1   3  17      216.91      243.41     28.28 o 
   0   3  17     2455.86     2340.64     89.47 o 
   1   3  17       89.79       58.30     30.40 o 
   2   3  17      104.49      129.61     30.72 o 
   3   3  17     1416.98     1412.61     63.70 o 
   4   3  17       99.95       85.43     23.59 o 
   5   3  17      625.68      605.28     32.42 o 
  -5   4  17      572.48      586.16     41.68 o 
  -4   4  17      360.52      374.28     37.10 o 
  -3   4  17       38.80       24.32     20.19 o 
  -2   4  17       29.25       43.14     27.52 o 
  -1   4  17     1095.10     1086.60     60.29 o 
   0   4  17      436.00      377.90     44.89 o 
   1   4  17     1406.00     1345.89     62.72 o 
   2   4  17       11.13       46.32     20.99 o 
   3   4  17        5.75       22.61     20.71 o 
   4   4  17      459.99      456.71     43.00 o 
   5   4  17      478.34      496.84     58.04 o 
  -5   5  17      180.89      170.51     26.59 o 
  -4   5  17      616.59      641.46     38.81 o 
  -3   5  17     1203.28     1210.33     59.81 o 
  -2   5  17      302.08      348.52     32.67 o 
  -1   5  17      465.74      428.28     43.56 o 
   0   5  17      728.20      732.06     50.57 o 
   1   5  17      447.95      423.50     59.35 o 
   2   5  17      165.66      177.21     31.72 o 
   3   5  17     1240.28     1215.30     59.59 o 
   4   5  17      762.52      732.01     42.19 o 
   5   5  17      233.68      301.12     34.22 o 
  -4   6  17        1.31       -3.28     12.70 o 
  -3   6  17       28.25       43.54     18.93 o 
  -2   6  17       17.69       29.46     21.37 o 
  -1   6  17      478.77      527.74     45.56 o 
   0   6  17     1027.80     1076.80     78.94 o 
   1   6  17      587.53      568.15     52.00 o 
   2   6  17       34.48       27.39     19.97 o 
   3   6  17       25.54        8.07     21.27 o 
   4   6  17        2.13        9.07     13.26 o 
  -4   7  17      390.05      394.82     33.68 o 
  -3   7  17      564.11      603.24     35.02 o 
  -2   7  17      199.79      201.44     38.41 o 
  -1   7  17      612.72      660.16     64.99 o 
   0   7  17      141.88      151.18     34.71 o 
   1   7  17      586.11      648.19     74.07 o 
   2   7  17      190.65      208.26     31.91 o 
   3   7  17      707.55      755.39     41.90 o 
   4   7  17      417.63      385.62     32.74 o 
  -4   8  17      131.40      118.97     24.68 o 
  -3   8  17        7.71        5.04     19.51 o 
  -2   8  17       93.00       73.04     34.40 o 
  -1   8  17      503.16      565.21     46.34 o 
   0   8  17      771.99      870.10     73.52 o 
   1   8  17      381.56      407.42     45.51 o 
   2   8  17      138.65      164.30     24.28 o 
   3   8  17       18.92       19.06     17.31 o 
   4   8  17      118.94      108.31     19.92 o 
  -3   9  17       49.68       48.09     23.35 o 
  -2   9  17      388.18      361.70     49.53 o 
  -1   9  17      535.58      631.00     57.77 o 
   0   9  17      559.57      563.13     52.00 o 
   1   9  17      444.78      474.67     38.65 o 
   2   9  17      336.20      358.33     43.63 o 
   3   9  17       67.88       43.83     19.65 o 
  -2  10  17      190.27      177.76     33.75 o 
  -1  10  17      284.06      273.50     36.98 o 
   0  10  17      316.16      329.09     38.67 o 
   1  10  17      205.92      170.73     25.11 o 
   2  10  17      256.25      202.34     42.88 o 
  -1  11  17      137.70      188.62     42.49 o 
   0  11  17      572.54      556.93     83.66 o 
   1  11  17      164.11      175.29     25.56 o 
   0   0  18     3259.88     3266.26    169.65 o 
   1   0  18       64.31       61.63     26.77 o 
   2   0  18       41.02       21.42     22.81 o 
   3   0  18      116.09      115.67     26.86 o 
   4   0  18       35.66       48.16     20.55 o 
   5   0  18      356.60      339.32     29.73 o 
  -5   1  18      172.93      135.55     22.58 o 
  -4   1  18     1181.79     1179.77     56.26 o 
  -3   1  18       66.87       59.48     23.92 o 
  -2   1  18      456.50      450.08     43.32 o 
  -1   1  18      570.57      643.62     51.44 o 
   0   1  18      231.99      242.16     37.85 o 
   1   1  18      477.17      539.99     45.80 o 
   2   1  18      694.62      665.42     44.77 o 
   3   1  18      104.92      128.15     27.20 o 
   4   1  18     1068.61     1070.14     60.28 o 
   5   1  18      183.33      172.63     21.73 o 
  -5   2  18      104.76      122.51     19.87 o 
  -4   2  18      550.28      620.82     39.17 o 
  -3   2  18      164.18      135.11     39.11 o 
  -2   2  18      275.47      311.73     37.26 o 
  -1   2  18      286.50      275.62     47.10 o 
   0   2  18     1319.69     1347.56     69.46 o 
   1   2  18      274.45      279.82     35.20 o 
   2   2  18      180.82      198.93     32.67 o 
   3   2  18      200.94      182.20     27.90 o 
   4   2  18      461.19      458.96     47.96 o 
   5   2  18       95.72       77.62     19.07 o 
  -4   3  18      643.76      670.55     45.34 o 
  -3   3  18      122.66      133.63     28.06 o 
  -2   3  18      383.59      394.74     49.09 o 
  -1   3  18      387.75      407.28     49.81 o 
   0   3  18      668.32      704.65     55.60 o 
   1   3  18      542.91      593.63     44.42 o 
   2   3  18      617.24      627.14     47.68 o 
   3   3  18      127.19      127.71     29.23 o 
   4   3  18      489.59      500.86     48.41 o 
  -4   4  18      242.40      236.23     26.26 o 
  -3   4  18      424.63      431.93     37.31 o 
  -2   4  18      598.27      573.58     51.24 o 
  -1   4  18      659.71      652.42     55.05 o 
   0   4  18       77.47       97.22     29.58 o 
   1   4  18      664.28      663.76     59.71 o 
   2   4  18      517.00      488.04     43.63 o 
   3   4  18      317.71      307.89     35.95 o 
   4   4  18      270.24      237.06     27.55 o 
  -4   5  18       12.28       16.49     15.44 o 
  -3   5  18       67.20       54.36     35.79 o 
  -2   5  18      193.10      199.16     34.43 o 
  -1   5  18      692.89      714.02     55.41 o 
   0   5  18        4.59        4.93     21.45 o 
   1   5  18      861.66      921.59     56.71 o 
   2   5  18      217.81      290.88     36.72 o 
   3   5  18       69.83      103.88     26.41 o 
   4   5  18       27.12       19.61     17.75 o 
  -4   6  18       31.84       41.34     17.44 o 
  -3   6  18      869.15      914.12     59.42 o 
  -2   6  18      374.86      346.39     38.39 o 
  -1   6  18      451.72      469.26     49.89 o 
   0   6  18      128.73      111.80     33.37 o 
   1   6  18      475.68      580.37     61.60 o 
   2   6  18      299.75      286.50     41.25 o 
   3   6  18      885.38      931.73     56.38 o 
   4   6  18       59.05       66.83     17.91 o 
  -3   7  18       48.38       50.91     18.91 o 
  -2   7  18       17.77       30.95     26.03 o 
  -1   7  18      864.86      897.44     64.71 o 
   0   7  18        5.98       49.40     29.18 o 
   1   7  18      693.21      704.84     66.84 o 
   2   7  18       46.30       62.08     24.31 o 
   3   7  18       60.46       80.43     23.70 o 
  -3   8  18     1656.63     1756.55     82.78 o 
  -2   8  18       93.25       69.20     42.08 o 
  -1   8  18      138.86      142.34     32.53 o 
   0   8  18      388.23      438.32     47.79 o 
   1   8  18       60.99       35.64     35.83 o 
   2   8  18       75.41       85.72     27.91 o 
   3   8  18     1661.19     1743.86     75.83 o 
  -2   9  18      310.49      336.90     41.56 o 
  -1   9  18      524.90      496.49     54.75 o 
   0   9  18       17.46       -7.29     26.17 o 
   1   9  18      497.32      487.23     37.52 o 
   2   9  18      267.84      289.35     49.16 o 
  -1  10  18      112.22      135.15     29.86 o 
   0  10  18      173.10      180.49     22.66 o 
   1  10  18       50.70       37.26     19.96 o 
   1   0  19       18.24       30.50     23.33 o 
   2   0  19       74.39       73.58     29.74 o 
   3   0  19     1924.94     1943.86    104.79 o 
   4   0  19      100.61       95.65     24.74 o 
  -4   1  19       30.42       46.92     17.70 o 
  -3   1  19        2.82       10.74     21.48 o 
  -2   1  19       76.14       84.66     30.46 o 
  -1   1  19      913.97      917.54     59.19 o 
   0   1  19      117.84      157.23     32.52 o 
   1   1  19      837.05      816.97     66.25 o 
   2   1  19      118.44      135.83     28.75 o 
   3   1  19       11.66       33.07     28.53 o 
   4   1  19       27.45        9.91     17.87 o 
  -4   2  19      112.86      112.46     25.85 o 
  -3   2  19     1113.65     1205.72     65.66 o 
  -2   2  19      185.42      200.82     38.32 o 
  -1   2  19       68.70       54.42     32.26 o 
   0   2  19      467.90      378.24     52.82 o 
   1   2  19       95.51      121.53     28.74 o 
   2   2  19      172.98      188.72     32.93 o 
   3   2  19     1120.40     1146.02     68.31 o 
   4   2  19      114.56      109.85     26.47 o 
  -4   3  19      317.34      304.23     31.37 o 
  -3   3  19        0.53       -9.75     20.87 o 
  -2   3  19      297.78      340.90     42.50 o 
  -1   3  19      479.57      451.63     66.16 o 
   0   3  19      241.53      272.98     38.91 o 
   1   3  19      445.60      432.78     49.72 o 
   2   3  19      449.03      484.91     42.86 o 
   3   3  19        6.69      -19.75     19.75 o 
   4   3  19      237.08      199.87     30.65 o 
  -4   4  19      255.91      147.81     39.90 o 
  -3   4  19      150.89      172.74     52.28 o 
  -2   4  19      535.82      562.60     49.83 o 
  -1   4  19       53.47       29.87     26.03 o 
   0   4  19      554.71      568.76     55.87 o 
   1   4  19       68.08       82.87     28.34 o 
   2   4  19      541.02      610.72     57.23 o 
   3   4  19      223.18      237.70     38.10 o 
  -3   5  19       14.08       31.29     23.29 o 
  -2   5  19      822.15      837.65     76.28 o 
  -1   5  19      123.56      130.78     31.57 o 
   0   5  19        2.11        7.79     20.22 o 
   1   5  19      107.72      114.71     31.43 o 
   2   5  19      755.68      801.79     58.26 o 
   3   5  19       53.20       48.54     23.07 o 
  -3   6  19      120.71      116.23     27.77 o 
  -2   6  19      507.24      530.71     55.69 o 
  -1   6  19      256.50      267.96     41.84 o 
   0   6  19      399.36      449.05     48.42 o 
   1   6  19      208.76      209.79     44.91 o 
   2   6  19      564.20      640.72     65.84 o 
   3   6  19      129.53      173.63     34.48 o 
  -2   7  19      472.36      481.69     54.67 o 
  -1   7  19      114.06      137.70     44.88 o 
   0   7  19       68.65       60.71     32.46 o 
   1   7  19      108.18      134.84     44.94 o 
   2   7  19      330.33      327.39     44.88 o 
  -1   8  19      158.41      153.86     36.23 o 
   0   8  19     1209.65     1359.68     94.17 o 
   1   8  19      142.49      147.11     36.62 o 
   0   0  20     1023.40     1095.71    102.24 o 
   1   0  20      458.47      479.22     49.45 o 
   2   0  20       79.13      148.73     32.68 o 
   3   0  20       51.19       75.17     27.23 o 
  -3   1  20      509.28      535.57     53.90 o 
  -2   1  20       39.94       37.92     24.72 o 
  -1   1  20      942.69     1003.64     68.84 o 
   0   1  20      259.15      209.85     42.65 o 
   1   1  20     1004.20     1057.30     69.61 o 
   2   1  20       55.72       31.35     30.27 o 
   3   1  20      412.23      428.21     48.29 o 
  -3   2  20      125.38      102.86     30.22 o 
  -2   2  20      117.27      110.21     31.20 o 
  -1   2  20      822.94      852.99     74.20 o 
   0   2  20      609.82      614.83     62.78 o 
   1   2  20     1152.89     1194.82     87.15 o 
   2   2  20       44.89       40.87     33.53 o 
   3   2  20      113.93      115.73     37.74 o 
  -3   3  20      698.37      724.25     56.37 o 
  -2   3  20      321.82      374.38     44.68 o 
  -1   3  20       60.01       43.93     25.49 o 
   0   3  20      570.65      507.79     58.06 o 
   1   3  20       35.99       19.82     25.57 o 
   2   3  20      337.05      377.32     54.69 o 
   3   3  20      571.99      570.60     62.01 o 
  -2   4  20      639.72      681.01     70.29 o 
  -1   4  20      321.96      310.23     52.69 o 
   0   4  20        5.15       34.42     26.21 o 
   1   4  20      364.44      430.44     50.20 o 
   2   4  20      753.14      854.49     65.36 o 
  -2   5  20      632.21      687.75     75.69 o 
  -1   5  20      121.40      165.73     34.05 o 
   0   5  20      333.84      306.38     47.87 o 
   1   5  20       89.38       85.27     33.62 o 
   2   5  20      652.40      660.70    100.55 o 
  -1   6  20      121.22      147.94     43.75 o 
   0   6  20      127.51      121.74     35.10 o 
   1   6  20      140.89      182.50     37.63 o 
   0   7  20      629.73      721.86     84.33 o 
   1   0  21      243.05      293.40     45.00 o 
   2   0  21      723.23      713.06     61.40 o 
  -2   1  21      350.43      414.69     67.67 o 
  -1   1  21       44.76       43.11     38.37 o 
   0   1  21      192.44      167.01     38.73 o 
   1   1  21       23.91       22.56     27.02 o 
   2   1  21      405.13      461.16     50.44 o 
  -2   2  21      841.54      869.98     66.50 o 
  -1   2  21      225.36      317.84     44.35 o 
   0   2  21      738.68      750.03     64.75 o 
   1   2  21      201.36      231.57     48.96 o 
   2   2  21      553.02      585.48     65.38 o 
  -1   3  21       79.53       89.48     37.11 o 
   0   3  21      232.90      239.99     48.55 o 
   1   3  21       47.39       66.76     36.63 o 
  -1   4  21      839.11     1028.49     86.23 o 
   0   4  21       99.80       71.79     32.23 o 
   1   4  21      573.25      637.77     70.54 o 
                                                 
